# Supplementary material for: Relation of 91 Circulating Inflammatory Proteins to Nonalcoholic Fatty Liver Disease: A Two‐Sample Mendelian Randomisation Study
Source: J Cell Mol Med. 2024 Dec 25;28(24):e70322. doi: 10.1111/jcmm.70322 (PMC11669112; doi:10.1111/jcmm.70322)
Supplement: Supplementary file 1 — Table S1. Details of all eligible instrumental variables for 91 circulating inflammatory proteins. [file JCMM-28-e70322-s001.csv]

exposure	id.exposure	SNP	effect_allele.exposure	other_allele.exposure	beta.exposure	eaf.exposure	chr.exposure	pos.exposure	se.exposure	pval.exposure	samplesize.exposure	F
Eukaryotic translation initiation factor 4E-binding protein 1 levels	GCST90274758	rs1034059	A	G	0.066	0.6982	6	158193698	0.0146	6.17E-06	14288	26.27396321
Eukaryotic translation initiation factor 4E-binding protein 1 levels	GCST90274758	rs10513018	A	G	-0.0875	0.8986	3	136674468	0.0197	8.93E-06	14288	19.96031943
Eukaryotic translation initiation factor 4E-binding protein 1 levels	GCST90274758	rs10792025	T	C	-0.0593	0.3383	11	68921211	0.0124	1.73E-06	14727	23.21892403
Eukaryotic translation initiation factor 4E-binding protein 1 levels	GCST90274758	rs10926313	A	G	-0.0884	0.8334	1	240804510	0.0175	4.39E-07	14288	31.06827315
Eukaryotic translation initiation factor 4E-binding protein 1 levels	GCST90274758	rs112020430	T	C	0.1784	0.0251	4	117584424	0.0403	9.56E-06	14735	22.98379065
Eukaryotic translation initiation factor 4E-binding protein 1 levels	GCST90274758	rs139951113	T	C	0.3201	0.0087	3	6066466	0.0722	9.27E-06	12935	22.8977714
Eukaryotic translation initiation factor 4E-binding protein 1 levels	GCST90274758	rs181095999	T	C	-0.2226	0.0227	12	23923166	0.0474	2.65E-06	14736	32.46464075
Eukaryotic translation initiation factor 4E-binding protein 1 levels	GCST90274758	rs2731672	T	C	0.0926	0.2679	5	176842474	0.0152	1.11E-09	11783	39.75945928
Eukaryotic translation initiation factor 4E-binding protein 1 levels	GCST90274758	rs356283	T	G	0.0588	0.6475	1	80975190	0.0123	1.75E-06	14730	23.28162536
Eukaryotic translation initiation factor 4E-binding protein 1 levels	GCST90274758	rs3733402	A	G	-0.1305	0.5102	4	187158034	0.0116	2.32E-29	14736	126.4862374
Eukaryotic translation initiation factor 4E-binding protein 1 levels	GCST90274758	rs5030072	T	C	0.0594	0.5711	3	186455546	0.0119	5.99E-07	14716	25.4772867
Eukaryotic translation initiation factor 4E-binding protein 1 levels	GCST90274758	rs6963617	T	C	0.0754	0.2938	7	17594314	0.0142	1.10E-07	14288	33.7822527
Eukaryotic translation initiation factor 4E-binding protein 1 levels	GCST90274758	rs76686678	T	G	0.2607	0.015	2	38198906	0.0521	5.62E-07	14730	29.63851334
Eukaryotic translation initiation factor 4E-binding protein 1 levels	GCST90274758	rs78948504	C	G	-0.1269	0.9352	8	3936170	0.0281	6.30E-06	11781	23.03507576
Adenosine Deaminase levels	GCST90274759	rs10066223	T	C	-0.0497	0.6027	5	154499047	0.0116	1.83E-05	14735	17.44888847
Adenosine Deaminase levels	GCST90274759	rs116729634	T	G	-0.1261	0.9541	1	57323179	0.0294	1.79E-05	14714	20.51841185
Adenosine Deaminase levels	GCST90274759	rs139293089	T	C	-0.2202	0.0208	11	59787996	0.0509	1.52E-05	12935	25.59512683
Adenosine Deaminase levels	GCST90274759	rs144298584	A	G	-0.1454	0.9624	3	80082845	0.0337	1.60E-05	14288	21.89162044
Adenosine Deaminase levels	GCST90274759	rs145378783	T	G	-0.1517	0.0319	2	193494292	0.0346	1.16E-05	14725	20.95685516
Adenosine Deaminase levels	GCST90274759	rs1881543	T	C	-0.0513	0.4345	7	80696510	0.0119	1.63E-05	14288	18.49949114
Adenosine Deaminase levels	GCST90274759	rs2348036	A	G	0.0515	0.5081	7	7343304	0.0118	1.27E-05	14288	18.96519344
Adenosine Deaminase levels	GCST90274759	rs2373976	T	C	-0.0656	0.1777	2	41262503	0.015	1.22E-05	14730	18.54580532
Adenosine Deaminase levels	GCST90274759	rs4110325	A	G	-0.0572	0.721	4	104910264	0.0133	1.70E-05	14287	18.82841721
Adenosine Deaminase levels	GCST90274759	rs55817703	T	C	0.1127	0.0655	9	128993727	0.0258	1.25E-05	14288	22.24768788
Adenosine Deaminase levels	GCST90274759	rs55818529	T	C	-0.1456	0.0342	11	36331961	0.0335	1.38E-05	14721	20.6420578
Adenosine Deaminase levels	GCST90274759	rs62319742	A	G	-0.1228	0.055	4	124581262	0.0257	1.77E-06	14730	23.12311371
Adenosine Deaminase levels	GCST90274759	rs6901011	T	C	0.0783	0.8871	6	128994200	0.0182	1.69E-05	14736	18.11650318
Adenosine Deaminase levels	GCST90274759	rs702206	A	G	-0.1199	0.9541	9	18639455	0.0278	1.61E-05	14735	18.57433677
Adenosine Deaminase levels	GCST90274759	rs7040202	T	C	-0.0579	0.7205	9	37712695	0.0133	1.34E-05	14288	19.31525088
Adenosine Deaminase levels	GCST90274759	rs73024009	A	C	-0.2116	0.0154	3	9010906	0.048	1.04E-05	14736	20.03330644
Adenosine Deaminase levels	GCST90274759	rs73200193	A	G	0.0882	0.0936	4	5791597	0.02	1.03E-05	14726	19.46087455
Adenosine Deaminase levels	GCST90274759	rs73701915	C	G	-0.1356	0.9587	8	102529675	0.0314	1.57E-05	14728	21.47334856
Adenosine Deaminase levels	GCST90274759	rs77001568	C	G	-0.2993	0.9863	9	32646979	0.0678	1.01E-05	13422	32.56703301
Adenosine Deaminase levels	GCST90274759	rs7793526	A	G	-0.0592	0.3435	7	22805608	0.0122	1.22E-06	14732	23.3197901
Adenosine Deaminase levels	GCST90274759	rs956361	T	C	-0.0494	0.5213	12	32289363	0.0115	1.74E-05	14726	17.95519528
Artemin levels	GCST90274760	rs10799609	T	C	-0.1321	0.0561	1	20418323	0.0293	6.53E-06	11778	21.80347095
Artemin levels	GCST90274760	rs118087756	A	G	-0.4237	0.0108	6	94484664	0.094	6.56E-06	8024	30.88918928
Artemin levels	GCST90274760	rs12699544	A	G	0.0803	0.1536	7	13780997	0.0181	9.14E-06	11777	19.77505131
Artemin levels	GCST90274760	rs13303278	A	C	-0.0664	0.5539	1	921716	0.0144	4.01E-06	10265	22.41049101
Artemin levels	GCST90274760	rs138311590	A	G	-0.0811	0.84	4	4424044	0.0176	4.07E-06	11758	20.82087814
Artemin levels	GCST90274760	rs141429639	A	G	-0.293	0.0147	8	53903686	0.0644	5.37E-06	11330	28.24136399
Artemin levels	GCST90274760	rs141625055	A	G	0.1852	0.0327	2	142183922	0.0418	9.40E-06	11765	25.578929
Artemin levels	GCST90274760	rs142585779	T	C	0.2119	0.038	9	140239588	0.0435	1.11E-06	10266	33.80611687
Artemin levels	GCST90274760	rs142970662	A	G	0.311	0.0191	7	106961661	0.0639	1.13E-06	9834	35.76247462
Artemin levels	GCST90274760	rs17340161	A	G	-0.0873	0.8494	5	103466564	0.0189	3.86E-06	11330	22.13077266
Artemin levels	GCST90274760	rs17491469	A	G	-0.0897	0.1327	3	189164574	0.0197	5.28E-06	11777	21.84847616
Artemin levels	GCST90274760	rs3003450	T	G	0.0632	0.6627	1	17628383	0.0137	3.97E-06	11762	21.03686301
Artemin levels	GCST90274760	rs4561132	A	G	-0.0716	0.2386	10	97678022	0.0159	6.70E-06	11329	21.13800327
Artemin levels	GCST90274760	rs4740350	A	G	0.0877	0.1326	9	133454106	0.0194	6.17E-06	11778	20.87175569
Artemin levels	GCST90274760	rs55885546	A	G	-0.2047	0.0245	8	19493177	0.044	3.28E-06	11778	23.63347351
Artemin levels	GCST90274760	rs62277657	A	G	0.0833	0.1972	3	111720183	0.0166	5.22E-07	11777	25.92688806
Artemin levels	GCST90274760	rs74383279	C	G	-0.1899	0.9634	8	112086697	0.0421	6.46E-06	11761	29.98084814
Artemin levels	GCST90274760	rs76672219	A	C	-0.3226	0.9882	1	225057589	0.0682	2.24E-06	11291	27.4660625
Artemin levels	GCST90274760	rs77502336	C	G	0.0679	0.318	11	123394636	0.0141	1.47E-06	11775	23.5905216
Artemin levels	GCST90274760	rs79259958	T	C	-0.3099	0.0147	4	40380879	0.0697	8.74E-06	9945	27.73871262
Artemin levels	GCST90274760	rs79664530	C	G	-0.3211	0.0125	1	197189391	0.0718	7.74E-06	10843	27.66520771
Artemin levels	GCST90274760	rs9496445	T	C	0.0853	0.1545	6	143047898	0.0181	2.44E-06	11768	22.4091485
Artemin levels	GCST90274760	rs9684768	C	G	0.0692	0.626	4	156930775	0.014	7.70E-07	11330	25.45752973
Axin-1 levels	GCST90274761	rs11202576	A	G	-0.0767	0.7946	10	89584284	0.0172	8.22E-06	11345	21.82390358
Axin-1 levels	GCST90274761	rs113946880	T	C	0.1331	0.0539	11	134706712	0.0293	5.55E-06	11792	21.34082064
Axin-1 levels	GCST90274761	rs115455827	A	G	0.1447	0.9489	5	78787853	0.0305	2.09E-06	11792	23.98860273
Axin-1 levels	GCST90274761	rs117097664	A	C	0.2444	0.0197	6	151334530	0.0522	2.84E-06	11345	26.22941821
Axin-1 levels	GCST90274761	rs2470622	A	G	-0.1229	0.9127	8	102489704	0.0242	3.80E-07	11345	27.36847474
Axin-1 levels	GCST90274761	rs2691530	T	C	-0.067	0.5969	7	77960243	0.0133	4.71E-07	11793	25.52606056
Axin-1 levels	GCST90274761	rs2712427	A	G	0.0626	0.4935	3	128431622	0.0134	2.99E-06	11345	22.26510971
Axin-1 levels	GCST90274761	rs72984228	A	G	-0.1557	0.9611	11	101331132	0.035	8.64E-06	11792	21.41051745
beta-nerve growth factor levels	GCST90274762	rs11025264	T	C	0.1739	0.9748	11	19837758	0.0384	5.94E-06	14743	21.93400304
beta-nerve growth factor levels	GCST90274762	rs12188775	T	G	0.1213	0.9435	5	132971762	0.0247	9.06E-07	14737	23.15122127
beta-nerve growth factor levels	GCST90274762	rs12259196	A	G	-0.075	0.1928	10	89839430	0.0148	4.03E-07	13244	23.22497875
beta-nerve growth factor levels	GCST90274762	rs12533747	A	G	0.1389	0.0802	7	30944899	0.0276	4.84E-07	14295	40.80032391
beta-nerve growth factor levels	GCST90274762	rs12539643	C	G	0.1867	0.966	7	151019021	0.0408	4.74E-06	11344	26.02914204
beta-nerve growth factor levels	GCST90274762	rs17647697	A	C	-0.1617	0.9727	7	130302087	0.0352	4.35E-06	14741	20.49571709
beta-nerve growth factor levels	GCST90274762	rs17689534	A	G	0.2208	0.0229	4	166807640	0.0462	1.76E-06	13421	29.34075833
beta-nerve growth factor levels	GCST90274762	rs183185212	A	C	-0.2977	0.9883	11	9434918	0.0657	5.86E-06	13808	28.35444955
beta-nerve growth factor levels	GCST90274762	rs1878359	A	G	0.0626	0.719	8	122948812	0.0126	6.76E-07	14740	23.37441058
beta-nerve growth factor levels	GCST90274762	rs2237172	A	G	0.0619	0.7375	6	16601587	0.0136	5.33E-06	14295	21.23590611
beta-nerve growth factor levels	GCST90274762	rs3128517	T	C	-0.0775	0.4965	9	90362040	0.0118	5.11E-11	14295	43.05084309
beta-nerve growth factor levels	GCST90274762	rs397081	T	C	0.1203	0.9514	6	32192617	0.0262	4.40E-06	14743	19.75464493
beta-nerve growth factor levels	GCST90274762	rs4017	T	C	-0.1187	0.9491	4	164064099	0.0258	4.21E-06	14742	20.09325476
beta-nerve growth factor levels	GCST90274762	rs4980184	T	C	0.2352	0.9836	10	125058869	0.0521	6.35E-06	14295	25.55442853
beta-nerve growth factor levels	GCST90274762	rs62494116	T	C	0.0578	0.6636	8	13332042	0.0117	7.81E-07	14729	21.99938776
beta-nerve growth factor levels	GCST90274762	rs6328	A	C	-0.0797	0.3498	1	115829943	0.0122	6.46E-11	13224	38.31486018
beta-nerve growth factor levels	GCST90274762	rs72673086	A	G	0.0584	0.3152	4	96824143	0.0126	3.57E-06	12858	18.95620562
beta-nerve growth factor levels	GCST90274762	rs73782207	A	G	0.0925	0.0825	6	150452471	0.0205	6.42E-06	14734	19.10724636
beta-nerve growth factor levels	GCST90274762	rs77493302	T	C	0.0853	0.8904	6	838092	0.0185	4.01E-06	14743	20.96369809
beta-nerve growth factor levels	GCST90274762	rs77515437	A	C	-0.0957	0.1577	6	47662280	0.0213	7.02E-06	10894	26.56549722
beta-nerve growth factor levels	GCST90274762	rs78167655	T	C	-0.1646	0.0262	4	119266088	0.0365	6.50E-06	14743	20.40743804
beta-nerve growth factor levels	GCST90274762	rs9479501	T	G	0.0629	0.2135	6	153400418	0.0137	4.41E-06	14729	19.59384245
Caspase 8 levels	GCST90274763	rs10024203	A	C	0.0922	0.094	4	5786594	0.0203	5.58E-06	14735	21.36330112
Caspase 8 levels	GCST90274763	rs1034059	A	G	0.0681	0.6981	6	158193698	0.0145	2.65E-06	14296	27.99680956
Caspase 8 levels	GCST90274763	rs111764025	C	G	0.1095	0.9304	8	5557775	0.0238	4.21E-06	14731	22.9079047
Caspase 8 levels	GCST90274763	rs11216018	A	G	-0.0539	0.3708	11	98455719	0.0121	8.41E-06	14296	19.40344653
Caspase 8 levels	GCST90274763	rs11695193	A	T	-0.0806	0.1582	2	231090015	0.0162	6.51E-07	14743	25.55021308
Caspase 8 levels	GCST90274763	rs11709039	T	C	0.0781	0.856	3	152332673	0.0168	3.34E-06	14743	22.19978749
Caspase 8 levels	GCST90274763	rs12073499	A	C	-0.0812	0.8466	1	157270515	0.0167	1.16E-06	14295	24.5196047
Caspase 8 levels	GCST90274763	rs13188908	T	C	0.0668	0.1902	5	179923576	0.015	8.45E-06	14736	20.28099491
Caspase 8 levels	GCST90274763	rs140844269	C	G	-0.3615	0.0099	11	63817395	0.0776	3.19E-06	12330	31.66412731
Caspase 8 levels	GCST90274763	rs1467702	A	G	-0.0962	0.0863	10	129961901	0.0215	7.66E-06	14743	21.54546187
Caspase 8 levels	GCST90274763	rs148608719	A	G	0.3474	0.0145	5	180339648	0.0683	3.65E-07	12745	44.10486341
Caspase 8 levels	GCST90274763	rs187405204	T	C	0.4195	0.9851	7	61833768	0.0912	4.23E-06	6257	32.48158697
Caspase 8 levels	GCST90274763	rs34154371	T	C	-0.2016	0.9714	1	2338015	0.0422	1.78E-06	13232	29.94448784
Caspase 8 levels	GCST90274763	rs56328050	C	G	-0.1987	0.8696	2	202164805	0.0173	1.56E-30	14743	133.1852216
Caspase 8 levels	GCST90274763	rs73306603	T	C	0.2044	0.978	10	84027526	0.0412	7.01E-07	14741	26.54622872
Caspase 8 levels	GCST90274763	rs7418913	A	G	-0.0614	0.2714	1	203643268	0.0138	8.62E-06	14296	21.34359269
Caspase 8 levels	GCST90274763	rs78449258	A	G	-0.2001	0.9804	9	22742536	0.0428	2.94E-06	14744	22.7200228
Eotaxin levels	GCST90274764	rs10911109	A	G	-0.0767	0.1696	1	172117232	0.0172	8.22E-06	11774	19.53909332
Eotaxin levels	GCST90274764	rs12075	A	G	0.0749	0.5547	1	159175354	0.0114	5.03E-11	14731	40.93389239
Eotaxin levels	GCST90274764	rs139597204	A	C	-0.3374	0.0128	4	104507060	0.0714	2.30E-06	12303	35.49171127
Eotaxin levels	GCST90274764	rs140965534	T	C	-0.2283	0.0172	8	49300287	0.0514	8.93E-06	14238	25.12981819
Eotaxin levels	GCST90274764	rs148554043	T	C	0.4043	0.0083	3	175964549	0.0898	6.72E-06	11726	31.63311115
Eotaxin levels	GCST90274764	rs151240414	A	G	0.2299	0.0222	5	130672061	0.0508	6.02E-06	11335	26.06474741
Eotaxin levels	GCST90274764	rs1564995	A	G	-0.0609	0.6155	11	24773107	0.0131	3.34E-06	14286	25.11897288
Eotaxin levels	GCST90274764	rs2201150	T	C	0.0785	0.3561	3	46258902	0.0123	1.75E-10	14286	40.47981955
Eotaxin levels	GCST90274764	rs2228467	T	C	-0.3316	0.9289	3	42906116	0.0225	3.69E-49	14733	217.11206
Eotaxin levels	GCST90274764	rs34536806	T	G	0.1017	0.9023	11	95274487	0.0208	1.01E-06	14286	26.09515882
Eotaxin levels	GCST90274764	rs6894241	A	C	-0.0656	0.2333	5	118058126	0.0137	1.68E-06	14715	22.68549292
Eotaxin levels	GCST90274764	rs73209015	A	T	-0.0913	0.1104	8	11700967	0.0189	1.36E-06	14728	24.15081879
Eotaxin levels	GCST90274764	rs74796877	A	G	0.2955	0.0105	3	1768047	0.0664	8.57E-06	13120	23.84549932
Eotaxin levels	GCST90274764	rs757973	A	G	0.2002	0.09	7	75495667	0.0205	1.58E-22	14713	97.21758553
Eotaxin levels	GCST90274764	rs79432525	T	G	0.1929	0.9754	10	128183195	0.0422	4.85E-06	14247	25.48302514
Eotaxin levels	GCST90274764	rs79684468	T	C	0.1502	0.0433	3	43179320	0.0303	7.16E-07	14286	26.74828082
C-C motif chemokine 19 levels	GCST90274765	rs10242459	A	G	0.0729	0.8219	7	3911280	0.0154	2.20E-06	14729	22.94871976
C-C motif chemokine 19 levels	GCST90274765	rs10496135	C	G	0.1856	0.9689	2	66640363	0.0384	1.34E-06	14288	29.71929195
C-C motif chemokine 19 levels	GCST90274765	rs113539352	C	G	0.4485	0.992	3	58516854	0.0922	1.15E-06	11439	36.63173222
C-C motif chemokine 19 levels	GCST90274765	rs115109204	T	C	0.3784	0.0116	5	23807519	0.0842	6.99E-06	10795	35.55440868
C-C motif chemokine 19 levels	GCST90274765	rs11574915	A	C	-0.1464	0.8639	9	34710084	0.017	7.19E-18	14733	74.62088111
C-C motif chemokine 19 levels	GCST90274765	rs11961362	T	C	-0.1185	0.0713	6	81004579	0.0264	7.17E-06	12851	23.93918657
C-C motif chemokine 19 levels	GCST90274765	rs12521515	A	T	0.086	0.861	5	123121314	0.0192	7.49E-06	11780	20.88747337
C-C motif chemokine 19 levels	GCST90274765	rs13212719	A	G	0.0671	0.8005	6	133835436	0.015	7.70E-06	14288	20.57381889
C-C motif chemokine 19 levels	GCST90274765	rs1328133	A	T	0.3112	0.01	6	9710127	0.0695	7.55E-06	13422	25.78282252
C-C motif chemokine 19 levels	GCST90274765	rs1415763	C	G	0.0757	0.1687	6	125027776	0.0157	1.42E-06	14731	23.7119068
C-C motif chemokine 19 levels	GCST90274765	rs34791102	A	G	0.1238	0.0534	9	35612978	0.0265	2.99E-06	14735	22.86355048
C-C motif chemokine 19 levels	GCST90274765	rs374784992	A	G	0.1335	0.9401	4	119585039	0.0298	7.47E-06	11760	23.64827437
C-C motif chemokine 19 levels	GCST90274765	rs3792790	A	C	0.0551	0.4736	5	150442171	0.012	4.40E-06	14288	21.65854785
C-C motif chemokine 19 levels	GCST90274765	rs4356912	T	C	-0.0592	0.6909	4	7444846	0.0133	8.54E-06	14288	21.41651626
C-C motif chemokine 19 levels	GCST90274765	rs454265	A	G	-0.0561	0.6505	8	81339142	0.0124	6.06E-06	14728	21.10361868
C-C motif chemokine 19 levels	GCST90274765	rs4554017	T	C	0.0596	0.3904	4	145124024	0.0122	1.03E-06	14288	24.19484418
C-C motif chemokine 19 levels	GCST90274765	rs62292952	T	G	0.2346	0.8822	3	132200719	0.0185	7.53E-37	14728	170.4040049
C-C motif chemokine 19 levels	GCST90274765	rs6486995	A	T	-0.0697	0.2452	12	19813981	0.0135	2.43E-07	14735	26.54121299
C-C motif chemokine 19 levels	GCST90274765	rs6535499	T	C	-0.1216	0.0583	4	76428761	0.0272	7.80E-06	14288	23.23242848
C-C motif chemokine 19 levels	GCST90274765	rs6870560	T	C	0.0863	0.8559	5	174187919	0.0169	3.28E-07	14732	27.11064985
C-C motif chemokine 19 levels	GCST90274765	rs73257451	T	C	-0.3645	0.989	8	61418130	0.0756	1.43E-06	11337	32.86191191
C-C motif chemokine 19 levels	GCST90274765	rs7595241	C	G	0.0615	0.6941	2	7425475	0.013	2.24E-06	14288	22.98214129
C-C motif chemokine 19 levels	GCST90274765	rs79086127	T	C	-0.2096	0.0195	4	123839263	0.045	3.20E-06	14247	23.97106994
C-C motif chemokine 19 levels	GCST90274765	rs9469127	C	G	-0.4884	0.9365	6	32444093	0.0277	1.41E-69	14735	430.1829446
C-C motif chemokine 20 levels	GCST90274766	rs10207134	T	C	-0.0996	0.326	2	228661828	0.0128	7.18E-15	14287	62.5466154
C-C motif chemokine 20 levels	GCST90274766	rs10837780	T	C	0.1191	0.9413	11	42142787	0.026	4.63E-06	14288	22.42908899
C-C motif chemokine 20 levels	GCST90274766	rs111674022	T	C	-0.0953	0.0967	1	238606022	0.0208	4.61E-06	14288	22.70254456
C-C motif chemokine 20 levels	GCST90274766	rs11242693	T	C	0.0637	0.3674	6	1448190	0.0135	2.38E-06	12404	23.43628911
C-C motif chemokine 20 levels	GCST90274766	rs1129474	T	C	0.0573	0.5396	8	22584718	0.012	1.80E-06	14288	23.34351251
C-C motif chemokine 20 levels	GCST90274766	rs11582772	T	C	0.2585	0.9859	1	32260562	0.0548	2.39E-06	14243	26.50642436
C-C motif chemokine 20 levels	GCST90274766	rs13185268	T	C	0.1091	0.9296	5	133019542	0.0239	5.00E-06	14724	22.97165118
C-C motif chemokine 20 levels	GCST90274766	rs2796032	T	C	0.0636	0.3159	9	115519904	0.0127	5.50E-07	14718	25.77289234
C-C motif chemokine 20 levels	GCST90274766	rs34729167	T	C	0.0801	0.136	6	162943133	0.0179	7.65E-06	14288	21.5731545
C-C motif chemokine 20 levels	GCST90274766	rs3798304	C	G	-0.0624	0.7473	6	167363434	0.0138	6.13E-06	14287	21.03869485
C-C motif chemokine 20 levels	GCST90274766	rs41302923	A	G	0.1939	0.9774	10	127693479	0.0414	2.82E-06	14726	24.49707061
C-C motif chemokine 20 levels	GCST90274766	rs55891514	T	C	0.0955	0.9122	5	40408939	0.0213	7.34E-06	14735	21.55497073
C-C motif chemokine 20 levels	GCST90274766	rs62456601	T	C	0.0611	0.6697	7	55791153	0.0137	8.20E-06	12836	21.2315251
C-C motif chemokine 20 levels	GCST90274766	rs73072893	A	G	0.2057	0.9739	12	19657540	0.0422	1.09E-06	13230	28.51562141
C-C motif chemokine 20 levels	GCST90274766	rs742493	T	C	0.1459	0.883	6	40998167	0.0185	3.11E-15	14735	65.08676918
C-C motif chemokine 20 levels	GCST90274766	rs748503	T	C	-0.0722	0.1993	10	73509465	0.0162	8.32E-06	14288	23.80758327
C-C motif chemokine 20 levels	GCST90274766	rs7749768	T	G	-0.0622	0.754	6	107477601	0.0138	6.57E-06	14709	21.13805699
C-C motif chemokine 20 levels	GCST90274766	rs9274623	T	G	-0.076	0.215	6	32635998	0.0148	2.82E-07	14288	27.90766546
C-C motif chemokine 20 levels	GCST90274766	rs9357723	A	G	0.0522	0.4744	6	51953097	0.0116	6.80E-06	14735	20.04715596
C-C motif chemokine 23 levels	GCST90274767	rs1001495	T	C	0.0983	0.9113	2	241647342	0.0215	4.83E-06	13650	21.35354565
C-C motif chemokine 23 levels	GCST90274767	rs11017721	A	G	0.0971	0.1154	10	132905425	0.0186	1.79E-07	14288	27.55298459
C-C motif chemokine 23 levels	GCST90274767	rs116683909	A	G	-0.21	0.0278	3	14445911	0.0426	8.24E-07	14724	35.17809491
C-C motif chemokine 23 levels	GCST90274767	rs12204524	C	G	0.1164	0.9291	6	86144743	0.0237	9.04E-07	14727	26.33151668
C-C motif chemokine 23 levels	GCST90274767	rs146074782	A	G	-0.3061	0.0116	1	203441260	0.0626	1.01E-06	12935	27.847151
C-C motif chemokine 23 levels	GCST90274767	rs17092563	C	G	-0.202	0.9774	10	116653091	0.0445	5.64E-06	14733	26.60292127
C-C motif chemokine 23 levels	GCST90274767	rs17735284	A	T	0.0927	0.0922	11	84372512	0.0202	4.45E-06	14725	21.20957953
C-C motif chemokine 23 levels	GCST90274767	rs1926742	A	G	0.0574	0.3093	10	18295482	0.0125	4.39E-06	14725	20.75540795
C-C motif chemokine 23 levels	GCST90274767	rs2263318	A	G	-0.1027	0.0765	6	31432006	0.0232	9.57E-06	14735	21.98913329
C-C motif chemokine 23 levels	GCST90274767	rs2870238	T	C	0.0574	0.4869	4	77373079	0.0114	4.78E-07	14736	24.2958323
C-C motif chemokine 23 levels	GCST90274767	rs2905095	T	C	0.0664	0.3078	9	135902793	0.0148	7.24E-06	11337	21.33558634
C-C motif chemokine 23 levels	GCST90274767	rs4317138	T	C	0.0585	0.6736	3	46462144	0.0127	4.10E-06	14288	21.53072449
C-C motif chemokine 23 levels	GCST90274767	rs4719850	T	C	-0.0548	0.5907	7	3238978	0.0118	3.42E-06	14726	21.41197556
C-C motif chemokine 23 levels	GCST90274767	rs73071153	A	G	-0.1497	0.0393	7	17545964	0.0319	2.70E-06	14728	24.96170653
C-C motif chemokine 23 levels	GCST90274767	rs74127049	C	G	0.0603	0.608	1	161582200	0.0132	4.92E-06	13422	23.30022764
C-C motif chemokine 23 levels	GCST90274767	rs74491711	A	G	0.1273	0.048	3	40054358	0.0278	4.67E-06	14735	21.85243611
C-C motif chemokine 23 levels	GCST90274767	rs77083410	C	G	0.224	0.0223	11	115081786	0.0416	7.26E-08	14734	32.30349218
C-C motif chemokine 23 levels	GCST90274767	rs77354000	A	G	-0.2064	0.9788	10	34433796	0.0437	2.32E-06	14735	26.0938943
C-C motif chemokine 23 levels	GCST90274767	rs80014265	T	C	0.1307	0.0514	9	94180109	0.0289	6.11E-06	14736	24.58510878
C-C motif chemokine 25 levels	GCST90274768	rs10175216	A	G	0.0552	0.2992	2	85287777	0.0129	1.88E-05	14288	18.27804646
C-C motif chemokine 25 levels	GCST90274768	rs1025721	T	C	-0.0577	0.2373	9	6632716	0.0135	1.92E-05	14721	17.75967884
C-C motif chemokine 25 levels	GCST90274768	rs10792444	T	C	-0.0865	0.8838	11	64434151	0.0181	1.76E-06	14732	22.67216677
C-C motif chemokine 25 levels	GCST90274768	rs111437511	T	C	0.1437	0.0428	8	10694001	0.0297	1.31E-06	14733	24.96649929
C-C motif chemokine 25 levels	GCST90274768	rs114158313	T	C	-0.1784	0.0246	1	58174787	0.0408	1.23E-05	14717	22.50928219
C-C motif chemokine 25 levels	GCST90274768	rs114298688	T	C	-0.0894	0.0941	5	121836929	0.0206	1.43E-05	14721	20.08377761
C-C motif chemokine 25 levels	GCST90274768	rs116534774	T	C	0.3717	0.9916	9	125200862	0.0777	1.72E-06	11139	25.69211566
C-C motif chemokine 25 levels	GCST90274768	rs12566356	A	G	0.0564	0.4926	1	89533116	0.0129	1.23E-05	11760	18.72654527
C-C motif chemokine 25 levels	GCST90274768	rs139789760	C	G	0.181	0.0276	10	124655911	0.042	1.64E-05	14726	25.93769406
C-C motif chemokine 25 levels	GCST90274768	rs143132666	A	C	-0.1934	0.0225	1	160762078	0.0406	1.90E-06	14734	24.27834385
C-C motif chemokine 25 levels	GCST90274768	rs145466173	A	G	-0.237	0.0291	12	42177259	0.0542	1.23E-05	12935	41.17883518
C-C motif chemokine 25 levels	GCST90274768	rs148137611	T	C	0.1649	0.0279	5	180707982	0.0378	1.29E-05	14288	21.10270599
C-C motif chemokine 25 levels	GCST90274768	rs149967840	A	G	-0.2881	0.0226	1	149790642	0.0655	1.09E-05	9838	36.20022259
C-C motif chemokine 25 levels	GCST90274768	rs1731274	A	G	-0.0541	0.5474	8	23766319	0.0124	1.28E-05	12834	18.63667852
C-C motif chemokine 25 levels	GCST90274768	rs17683663	T	C	-0.1198	0.0745	8	42081422	0.0226	1.15E-07	14730	29.20656511
C-C motif chemokine 25 levels	GCST90274768	rs192700960	A	C	-0.4029	0.0102	2	126381516	0.0936	1.67E-05	9861	32.42133197
C-C motif chemokine 25 levels	GCST90274768	rs1934625	A	G	-0.0492	0.5263	1	210902915	0.0115	1.88E-05	14721	17.78687933
C-C motif chemokine 25 levels	GCST90274768	rs202062739	A	T	0.2687	0.0334	9	86823490	0.0625	1.71E-05	9257	43.34753044
C-C motif chemokine 25 levels	GCST90274768	rs2216275	A	G	0.0591	0.3859	11	50682534	0.0135	1.20E-05	11340	18.80073548
C-C motif chemokine 25 levels	GCST90274768	rs245041	T	C	-0.0639	0.8002	5	71936405	0.0149	1.80E-05	14715	19.23509713
C-C motif chemokine 25 levels	GCST90274768	rs623171	A	C	0.0549	0.3551	1	75108863	0.0128	1.79E-05	12792	17.68024221
C-C motif chemokine 25 levels	GCST90274768	rs6422759	A	G	0.0714	0.8357	7	155145966	0.0162	1.05E-05	13660	19.14740451
C-C motif chemokine 25 levels	GCST90274768	rs6752229	T	C	0.0533	0.38	2	115172244	0.0122	1.25E-05	14287	19.14792389
C-C motif chemokine 25 levels	GCST90274768	rs6783056	T	C	-0.0855	0.8922	3	144274716	0.0194	1.05E-05	14733	20.74371627
C-C motif chemokine 25 levels	GCST90274768	rs71413428	A	G	0.1366	0.0387	2	126522477	0.0319	1.85E-05	14736	20.48449879
C-C motif chemokine 25 levels	GCST90274768	rs7296588	A	G	-0.1159	0.4365	12	578100	0.0116	1.66E-23	14725	97.93788548
C-C motif chemokine 25 levels	GCST90274768	rs78643851	T	G	-0.1921	0.0258	11	69706362	0.0445	1.58E-05	13224	24.5728817
C-C motif chemokine 25 levels	GCST90274768	rs851850	A	G	-0.0777	0.846	6	67085077	0.0163	1.87E-06	14288	22.50906733
C-C motif chemokine 25 levels	GCST90274768	rs9355324	A	G	-0.0855	0.1022	6	161399193	0.0195	1.16E-05	14735	19.79096227
C-C motif chemokine 28 levels	GCST90274769	rs112641086	T	C	-0.1056	0.0895	2	207076122	0.0198	9.64E-08	14731	26.81785902
C-C motif chemokine 28 levels	GCST90274769	rs116782490	A	C	0.2298	0.9815	5	84924989	0.0488	2.49E-06	12633	24.26964813
C-C motif chemokine 28 levels	GCST90274769	rs11754249	A	G	0.0934	0.1058	6	145107700	0.0205	5.21E-06	11779	19.47135608
C-C motif chemokine 28 levels	GCST90274769	rs118111688	A	T	0.1874	0.9776	7	12554637	0.0424	9.88E-06	13374	20.59886261
C-C motif chemokine 28 levels	GCST90274769	rs141430371	A	G	-0.4948	0.9936	6	29556379	0.112	9.97E-06	6941	21.67365756
C-C motif chemokine 28 levels	GCST90274769	rs143400203	T	C	0.1812	0.0244	7	115560778	0.0392	3.79E-06	14722	23.04598211
C-C motif chemokine 28 levels	GCST90274769	rs1514964	T	C	-0.1263	0.9486	1	64836646	0.0264	1.72E-06	14734	22.95201068
C-C motif chemokine 28 levels	GCST90274769	rs17098842	A	G	0.1458	0.9674	1	76835048	0.0321	5.57E-06	14732	19.77671581
C-C motif chemokine 28 levels	GCST90274769	rs2477954	T	C	-0.058	0.6211	10	90264140	0.012	1.34E-06	14286	22.6521869
C-C motif chemokine 28 levels	GCST90274769	rs2866626	C	G	-0.0597	0.6079	4	102569209	0.0121	8.06E-07	14285	24.30891628
C-C motif chemokine 28 levels	GCST90274769	rs3823797	A	G	-0.058	0.7423	7	77694740	0.0128	5.86E-06	14732	18.98199731
C-C motif chemokine 28 levels	GCST90274769	rs4866742	T	C	0.0702	0.4126	5	43405459	0.0122	8.71E-09	12829	30.71362904
C-C motif chemokine 28 levels	GCST90274769	rs6671688	T	C	0.0534	0.5411	1	154994265	0.0116	4.16E-06	14286	20.25691955
C-C motif chemokine 28 levels	GCST90274769	rs73000929	A	G	-0.1935	0.0347	11	113953622	0.0355	5.02E-08	14734	37.04555841
C-C motif chemokine 28 levels	GCST90274769	rs74855027	T	C	0.1215	0.0639	2	225265371	0.0271	7.35E-06	14286	25.2710429
C-C motif chemokine 28 levels	GCST90274769	rs76291845	A	G	0.2696	0.9859	2	111889358	0.0542	6.55E-07	14244	28.83840516
C-C motif chemokine 28 levels	GCST90274769	rs7661151	T	C	0.0531	0.6323	4	157065076	0.0116	4.70E-06	14730	19.33523265
C-C motif chemokine 28 levels	GCST90274769	rs76669782	A	C	-0.2853	0.0176	9	90419900	0.0513	2.68E-08	12933	36.49982746
C-C motif chemokine 28 levels	GCST90274769	rs78552613	T	C	-0.1844	0.0271	10	105492625	0.0395	3.04E-06	14734	26.46247366
C-C motif chemokine 28 levels	GCST90274769	rs78843608	A	G	-0.1684	0.0376	5	102824347	0.0323	1.85E-07	14725	30.27932534
C-C motif chemokine 28 levels	GCST90274769	rs79205279	A	G	0.1063	0.0645	3	124901642	0.024	9.46E-06	13854	18.91494749
C-C motif chemokine 28 levels	GCST90274769	rs79683119	A	C	0.159	0.0266	2	56679291	0.0358	8.94E-06	14734	19.31202755
C-C motif chemokine 28 levels	GCST90274769	rs801520	A	C	0.0779	0.1364	7	18702222	0.0171	5.22E-06	14732	21.08900056
C-C motif chemokine 4 levels	GCST90274770	rs10990301	A	T	0.085	0.8839	9	105528047	0.0186	4.88E-06	14296	21.22762754
C-C motif chemokine 4 levels	GCST90274770	rs111476793	A	G	0.0869	0.1344	4	53951496	0.019	4.79E-06	12800	22.52640679
C-C motif chemokine 4 levels	GCST90274770	rs112315344	T	G	0.2123	0.0284	5	33775793	0.0455	3.07E-06	14255	35.5405137
C-C motif chemokine 4 levels	GCST90274770	rs112356872	T	C	-0.2165	0.9805	7	22212109	0.0478	5.92E-06	14743	26.46878876
C-C motif chemokine 4 levels	GCST90274770	rs112846979	T	C	-0.188	0.0228	3	190832842	0.0414	5.60E-06	14296	22.54770292
C-C motif chemokine 4 levels	GCST90274770	rs113010081	T	C	-0.5767	0.8759	3	46457412	0.0184	1.24E-215	14296	1114.047795
C-C motif chemokine 4 levels	GCST90274770	rs116193969	A	T	0.2915	0.0134	2	236974412	0.0617	2.31E-06	14296	32.18723317
C-C motif chemokine 4 levels	GCST90274770	rs116309267	C	G	0.1956	0.0299	3	756117	0.0405	1.37E-06	14723	32.74595726
C-C motif chemokine 4 levels	GCST90274770	rs13100427	A	G	0.0533	0.56	3	22458640	0.012	8.93E-06	14296	20.03952066
C-C motif chemokine 4 levels	GCST90274770	rs140505982	T	C	-0.2294	0.0248	3	46459749	0.0415	3.24E-08	13865	35.37743141
C-C motif chemokine 4 levels	GCST90274770	rs143922263	A	G	0.2198	0.0203	2	162240222	0.0497	9.75E-06	14296	27.52096518
C-C motif chemokine 4 levels	GCST90274770	rs148518028	T	C	0.1989	0.0317	2	79469060	0.044	6.17E-06	14296	34.79994642
C-C motif chemokine 4 levels	GCST90274770	rs17792183	T	C	0.0763	0.8565	6	22899548	0.017	7.18E-06	14296	20.48491023
C-C motif chemokine 4 levels	GCST90274770	rs3860989	A	C	-0.0631	0.6988	9	33460141	0.0142	8.84E-06	11984	20.11659254
C-C motif chemokine 4 levels	GCST90274770	rs42279	T	C	0.0743	0.1598	5	11317698	0.0162	4.51E-06	14738	21.87716118
C-C motif chemokine 4 levels	GCST90274770	rs56131468	A	G	0.0833	0.1323	10	132716137	0.0178	2.87E-06	14296	22.80844378
C-C motif chemokine 4 levels	GCST90274770	rs5743614	T	C	0.0728	0.2565	4	38798935	0.0143	3.56E-07	12859	26.04231152
C-C motif chemokine 4 levels	GCST90274770	rs66822987	T	C	0.0648	0.2289	3	63106417	0.0146	9.06E-06	14296	21.2194691
C-C motif chemokine 4 levels	GCST90274770	rs78044056	A	G	-0.2607	0.0138	4	157055604	0.0552	2.33E-06	13809	25.58937198
C-C motif chemokine 4 levels	GCST90274770	rs9818901	A	T	-0.1185	0.9445	3	152777012	0.0265	7.76E-06	14742	21.73196301
Natural killer cell receptor 2B4 levels	GCST90274771	rs10903115	A	G	-0.0559	0.4429	1	25261696	0.0122	4.61E-06	14286	22.06035532
Natural killer cell receptor 2B4 levels	GCST90274771	rs10992054	T	C	-0.3705	0.9873	9	92856642	0.0763	1.20E-06	12304	42.49448676
Natural killer cell receptor 2B4 levels	GCST90274771	rs11020961	A	G	0.0768	0.8167	11	94575608	0.0161	1.84E-06	14287	25.27116828
Natural killer cell receptor 2B4 levels	GCST90274771	rs11220506	A	G	-0.0702	0.1876	11	126335329	0.0147	1.79E-06	14729	22.15512027
Natural killer cell receptor 2B4 levels	GCST90274771	rs11265488	A	G	-0.0624	0.4675	1	160773957	0.0118	1.24E-07	14287	27.74747132
Natural killer cell receptor 2B4 levels	GCST90274771	rs11265493	A	G	0.2122	0.4066	1	160803802	0.0119	3.99E-71	14287	317.2901909
Natural killer cell receptor 2B4 levels	GCST90274771	rs114344979	T	C	0.1066	0.0652	2	49094515	0.024	8.93E-06	14724	20.42111811
Natural killer cell receptor 2B4 levels	GCST90274771	rs114758826	A	G	-0.1804	0.0393	4	174530615	0.0337	8.65E-08	14728	36.2774512
Natural killer cell receptor 2B4 levels	GCST90274771	rs140189694	A	T	0.2783	0.9887	5	113042679	0.0621	7.41E-06	12934	22.41905631
Natural killer cell receptor 2B4 levels	GCST90274771	rs1434219	T	C	-0.0589	0.4388	2	79554556	0.0123	1.68E-06	14287	24.44937654
Natural killer cell receptor 2B4 levels	GCST90274771	rs145111742	T	C	0.3046	0.0304	9	129557272	0.0689	9.83E-06	12304	67.6571417
Natural killer cell receptor 2B4 levels	GCST90274771	rs145175118	T	C	0.2308	0.9818	8	92927069	0.052	9.06E-06	14287	27.24606665
Natural killer cell receptor 2B4 levels	GCST90274771	rs147033439	A	G	0.2053	0.0249	1	88677329	0.0411	5.88E-07	14731	30.20782426
Natural killer cell receptor 2B4 levels	GCST90274771	rs148214660	A	G	-0.2705	0.0131	3	112589458	0.0612	9.87E-06	14287	27.07769327
Natural killer cell receptor 2B4 levels	GCST90274771	rs149826608	A	G	-0.3587	0.007	7	109234908	0.0807	8.80E-06	13156	23.57085834
Natural killer cell receptor 2B4 levels	GCST90274771	rs1574847	C	G	-0.0637	0.2366	4	27611759	0.0139	4.59E-06	14287	20.96974061
Natural killer cell receptor 2B4 levels	GCST90274771	rs2554697	A	G	0.0627	0.6347	8	3921805	0.0134	2.88E-06	11782	21.51399055
Natural killer cell receptor 2B4 levels	GCST90274771	rs34826779	T	G	0.063	0.248	8	106570964	0.0138	4.99E-06	14287	21.17894239
Natural killer cell receptor 2B4 levels	GCST90274771	rs3828139	T	C	0.0744	0.4677	1	44253015	0.0119	4.05E-10	14286	39.47736608
Natural killer cell receptor 2B4 levels	GCST90274771	rs4672486	A	G	0.0661	0.4329	2	62495209	0.0117	1.61E-08	14720	31.64183213
Natural killer cell receptor 2B4 levels	GCST90274771	rs56272634	T	C	0.0704	0.6994	2	111846068	0.0126	2.31E-08	14729	30.75460849
Natural killer cell receptor 2B4 levels	GCST90274771	rs61865960	T	C	0.2604	0.9697	10	95662408	0.0584	8.24E-06	11810	47.23917449
Natural killer cell receptor 2B4 levels	GCST90274771	rs6928352	A	G	-0.1074	0.0794	6	614064	0.0215	5.87E-07	14731	24.87919101
Natural killer cell receptor 2B4 levels	GCST90274771	rs72756898	C	G	0.2056	0.0192	5	64185695	0.0454	5.94E-06	14734	23.49154518
Natural killer cell receptor 2B4 levels	GCST90274771	rs73173072	A	T	0.1576	0.9675	3	167513752	0.0353	8.02E-06	14718	23.02212605
Natural killer cell receptor 2B4 levels	GCST90274771	rs78142752	T	C	0.2288	0.0184	5	96078542	0.0497	4.15E-06	14734	27.91117711
CD40L receptor levels	GCST90274772	rs1081489	A	G	-0.0789	0.8552	10	84407842	0.0176	7.36E-06	12196	18.82940283
CD40L receptor levels	GCST90274772	rs11755766	T	C	-0.0504	0.5049	6	10178951	0.0112	6.80E-06	14735	18.73408303
CD40L receptor levels	GCST90274772	rs12500563	T	G	0.3143	0.9875	4	7304426	0.0687	4.76E-06	10795	26.38569135
CD40L receptor levels	GCST90274772	rs138897138	A	G	0.109	0.914	2	122731427	0.0216	4.50E-07	14288	26.73315478
CD40L receptor levels	GCST90274772	rs144949926	A	G	-0.2655	0.9784	3	20921481	0.0591	7.04E-06	14288	42.69094389
CD40L receptor levels	GCST90274772	rs149900704	A	G	-0.1956	0.0203	8	111799116	0.0442	9.63E-06	14732	22.45024067
CD40L receptor levels	GCST90274772	rs17372980	T	C	-0.0611	0.7421	1	59140291	0.0134	5.12E-06	14288	20.44362367
CD40L receptor levels	GCST90274772	rs3967170	A	G	0.0789	0.1353	3	3773438	0.017	3.46E-06	14721	21.47131422
CD40L receptor levels	GCST90274772	rs4278412	C	G	0.1978	0.0203	1	211450157	0.0413	1.67E-06	14725	22.9479774
CD40L receptor levels	GCST90274772	rs4664334	T	C	0.0541	0.5003	2	161368905	0.0118	4.55E-06	14288	20.93683536
CD40L receptor levels	GCST90274772	rs75626299	C	G	0.1458	0.9638	9	29426599	0.0316	3.95E-06	14728	21.87610588
CD40L receptor levels	GCST90274772	rs7798473	A	C	-0.1041	0.0609	7	108543387	0.0235	9.43E-06	14734	18.28356826
CD40L receptor levels	GCST90274772	rs9993874	A	G	-0.0582	0.4883	4	55046724	0.0125	3.22E-06	12403	21.02667314
T-cell surface glycoprotein CD5 levels	GCST90274773	rs117276991	A	G	-0.1261	0.0751	10	6251691	0.0256	8.40E-07	14287	31.62536495
T-cell surface glycoprotein CD5 levels	GCST90274773	rs12416520	A	G	-0.0629	0.7492	10	71211945	0.0132	1.89E-06	14709	21.89913069
T-cell surface glycoprotein CD5 levels	GCST90274773	rs1259355	A	G	0.0569	0.4361	12	31688535	0.0119	1.74E-06	14287	22.78321776
T-cell surface glycoprotein CD5 levels	GCST90274773	rs17345759	A	C	-0.1134	0.9301	7	97499410	0.0245	3.68E-06	14287	23.92599251
T-cell surface glycoprotein CD5 levels	GCST90274773	rs17769062	T	C	0.1638	0.9589	9	27496604	0.0334	9.38E-07	14287	30.27419486
T-cell surface glycoprotein CD5 levels	GCST90274773	rs192582121	A	T	-0.4169	0.9916	9	105614669	0.0806	2.31E-07	11438	33.2080229
T-cell surface glycoprotein CD5 levels	GCST90274773	rs193245191	A	G	-0.3109	0.0109	11	102724025	0.0696	7.93E-06	12290	25.66406466
T-cell surface glycoprotein CD5 levels	GCST90274773	rs2237450	T	C	0.0623	0.6389	7	50716017	0.0124	5.06E-07	14287	25.62861735
T-cell surface glycoprotein CD5 levels	GCST90274773	rs3104373	T	C	0.0973	0.1469	6	32600375	0.0165	3.70E-09	14735	35.04292587
T-cell surface glycoprotein CD5 levels	GCST90274773	rs4073745	A	G	-0.0683	0.7003	5	176733341	0.0131	1.85E-07	14287	28.02681567
T-cell surface glycoprotein CD5 levels	GCST90274773	rs4939490	C	G	0.1083	0.6328	11	60793651	0.012	1.80E-19	14735	80.74598661
T-cell surface glycoprotein CD5 levels	GCST90274773	rs60562286	A	T	-0.1681	0.0327	10	114454187	0.0352	1.79E-06	14726	26.36800173
T-cell surface glycoprotein CD5 levels	GCST90274773	rs61747728	T	C	0.1841	0.0399	1	179526214	0.0313	4.06E-09	14287	37.19087493
T-cell surface glycoprotein CD5 levels	GCST90274773	rs61768480	A	G	0.0695	0.2776	1	1103150	0.0147	2.27E-06	13670	26.53040921
T-cell surface glycoprotein CD5 levels	GCST90274773	rs674379	C	G	0.1193	0.6395	11	60922561	0.0126	2.85E-21	12835	84.77040581
T-cell surface glycoprotein CD5 levels	GCST90274773	rs72821405	T	C	-0.1014	0.0833	6	4714797	0.0217	2.97E-06	14727	23.1587942
T-cell surface glycoprotein CD5 levels	GCST90274773	rs74796205	A	G	0.2987	0.9884	8	67386869	0.0657	5.46E-06	13800	28.28764249
T-cell surface glycoprotein CD6 isoform levels	GCST90274774	rs10771833	A	C	-0.0525	0.4088	12	31597686	0.0119	1.03E-05	14287	19.05693906
T-cell surface glycoprotein CD6 isoform levels	GCST90274774	rs10971417	T	C	0.0587	0.2474	9	33121480	0.0134	1.18E-05	14731	18.92347902
T-cell surface glycoprotein CD6 isoform levels	GCST90274774	rs111728068	C	G	-0.0564	0.7163	1	154763453	0.0132	1.93E-05	14286	18.49073462
T-cell surface glycoprotein CD6 isoform levels	GCST90274774	rs11208550	A	G	0.0548	0.3065	1	65403144	0.0125	1.17E-05	14723	18.81742358
T-cell surface glycoprotein CD6 isoform levels	GCST90274774	rs11230863	A	G	0.0647	0.7396	11	61779047	0.0133	1.15E-06	14731	23.78759463
T-cell surface glycoprotein CD6 isoform levels	GCST90274774	rs113783169	T	C	0.1286	0.9475	2	55708727	0.0294	1.22E-05	14287	23.54213477
T-cell surface glycoprotein CD6 isoform levels	GCST90274774	rs13109330	T	C	-0.0685	0.3846	4	83102052	0.0129	1.10E-07	12404	27.60802526
T-cell surface glycoprotein CD6 isoform levels	GCST90274774	rs143097378	T	C	-0.1461	0.9654	6	117983743	0.034	1.73E-05	14287	20.39923135
T-cell surface glycoprotein CD6 isoform levels	GCST90274774	rs146977878	T	G	-0.2517	0.9861	10	52176474	0.0589	1.93E-05	14287	24.85234297
T-cell surface glycoprotein CD6 isoform levels	GCST90274774	rs148333304	T	C	0.1939	0.0294	1	18622837	0.0444	1.26E-05	14287	30.7175343
T-cell surface glycoprotein CD6 isoform levels	GCST90274774	rs1483572	A	C	0.0602	0.3374	8	79635243	0.0124	1.20E-06	14287	23.18483608
T-cell surface glycoprotein CD6 isoform levels	GCST90274774	rs16936361	A	G	0.0727	0.8219	10	36092783	0.0168	1.51E-05	14287	22.13780091
T-cell surface glycoprotein CD6 isoform levels	GCST90274774	rs17727883	C	G	-0.0755	0.1421	4	56637399	0.0172	1.14E-05	14287	19.88103065
T-cell surface glycoprotein CD6 isoform levels	GCST90274774	rs187722584	T	C	-0.1061	0.0691	1	40228663	0.0248	1.88E-05	14287	20.71817544
T-cell surface glycoprotein CD6 isoform levels	GCST90274774	rs2529370	A	G	-0.0513	0.4898	7	105415350	0.0117	1.16E-05	14287	18.81376903
T-cell surface glycoprotein CD6 isoform levels	GCST90274774	rs2817889	A	G	-0.0627	0.7536	1	23086441	0.0144	1.34E-05	14287	20.88629653
T-cell surface glycoprotein CD6 isoform levels	GCST90274774	rs302226	C	G	-0.1698	0.0253	1	194252559	0.0386	1.09E-05	14287	20.342068
T-cell surface glycoprotein CD6 isoform levels	GCST90274774	rs3827760	A	G	-0.2609	0.9673	2	109513601	0.0597	1.24E-05	11336	49.0167451
T-cell surface glycoprotein CD6 isoform levels	GCST90274774	rs41310328	T	C	-0.1329	0.047	11	1296357	0.0306	1.40E-05	13671	21.6618308
T-cell surface glycoprotein CD6 isoform levels	GCST90274774	rs4938993	C	G	-0.5114	0.2252	11	60813632	0.0138	1.34E-300	14287	1434.673086
T-cell surface glycoprotein CD6 isoform levels	GCST90274774	rs494417	A	C	0.1149	0.6353	11	60626627	0.012	1.02E-21	14731	90.66151164
T-cell surface glycoprotein CD6 isoform levels	GCST90274774	rs59512188	T	G	-0.0971	0.0777	3	178269	0.022	1.02E-05	14731	19.93068464
T-cell surface glycoprotein CD6 isoform levels	GCST90274774	rs62393610	A	G	0.1016	0.9285	6	7278273	0.0234	1.41E-05	14722	20.20267216
T-cell surface glycoprotein CD6 isoform levels	GCST90274774	rs72969761	A	T	-0.1796	0.97	2	227938476	0.0376	1.78E-06	14710	27.66338631
T-cell surface glycoprotein CD6 isoform levels	GCST90274774	rs7448849	T	C	-0.1657	0.9591	5	71092436	0.0377	1.11E-05	11760	25.38237068
T-cell surface glycoprotein CD6 isoform levels	GCST90274774	rs75261038	A	G	-0.1293	0.9562	11	60755334	0.0294	1.09E-05	14728	20.65110527
T-cell surface glycoprotein CD6 isoform levels	GCST90274774	rs7792488	T	C	-0.0615	0.7704	7	53467723	0.0143	1.70E-05	14287	19.13947943
T-cell surface glycoprotein CD6 isoform levels	GCST90274774	rs7857143	T	C	0.0543	0.3188	9	14590805	0.0127	1.91E-05	14287	18.31721222
T-cell surface glycoprotein CD6 isoform levels	GCST90274774	rs79177977	A	G	-0.146	0.0345	6	1993773	0.0341	1.86E-05	14720	20.9301838
T-cell surface glycoprotein CD6 isoform levels	GCST90274774	rs9691968	A	C	0.0646	0.2505	7	153635380	0.0134	1.43E-06	14735	23.1231326
T-cell surface glycoprotein CD6 isoform levels	GCST90274774	rs9829837	T	C	0.0573	0.669	3	26787198	0.0134	1.90E-05	12205	17.77018415
CUB domain-containing protein 1 levels	GCST90274775	rs10044847	C	G	-0.0781	0.8283	5	2103391	0.0156	5.55E-07	14719	25.5778154
CUB domain-containing protein 1 levels	GCST90274775	rs10465082	T	C	-0.0504	0.5023	9	35993938	0.0112	6.80E-06	14733	18.73294442
CUB domain-containing protein 1 levels	GCST90274775	rs10964983	C	G	-0.0616	0.5862	9	21413803	0.0114	6.53E-08	14724	27.15155823
CUB domain-containing protein 1 levels	GCST90274775	rs111476793	A	G	0.0895	0.1339	4	53951496	0.0182	8.76E-07	12790	23.80317777
CUB domain-containing protein 1 levels	GCST90274775	rs111984955	C	G	0.2058	0.9817	12	15991375	0.0461	8.04E-06	14725	22.43924971
CUB domain-containing protein 1 levels	GCST90274775	rs115009171	A	G	0.4223	0.0078	6	622484	0.0932	5.87E-06	10300	28.50488799
CUB domain-containing protein 1 levels	GCST90274775	rs118116993	A	T	0.0957	0.0969	6	162326838	0.0197	1.19E-06	14286	22.93295572
CUB domain-containing protein 1 levels	GCST90274775	rs12290068	A	G	0.1221	0.3187	11	126261564	0.0122	1.40E-23	14726	95.94633877
CUB domain-containing protein 1 levels	GCST90274775	rs1463919	A	C	0.0507	0.4982	8	91776995	0.0113	7.23E-06	14285	18.38053962
CUB domain-containing protein 1 levels	GCST90274775	rs2276862	C	G	0.303	0.8212	3	45187785	0.0146	1.14E-95	14730	408.0798182
CUB domain-containing protein 1 levels	GCST90274775	rs34027772	T	C	0.0757	0.2607	3	43423959	0.0143	1.20E-07	12403	27.45368145
CUB domain-containing protein 1 levels	GCST90274775	rs35176543	T	G	0.0894	0.0924	11	17556914	0.0201	8.68E-06	14286	19.17361055
CUB domain-containing protein 1 levels	GCST90274775	rs35478654	T	C	-0.148	0.0367	3	58453757	0.0312	2.10E-06	14725	22.83760187
CUB domain-containing protein 1 levels	GCST90274775	rs59872649	A	G	-0.1093	0.0652	2	148430383	0.0232	2.46E-06	14734	21.48479591
CUB domain-containing protein 1 levels	GCST90274775	rs61782461	T	C	-0.2176	0.9829	1	101804329	0.0471	3.84E-06	14286	22.77166935
CUB domain-containing protein 1 levels	GCST90274775	rs6452820	A	G	-0.0738	0.8367	5	72411335	0.0159	3.46E-06	14286	21.29096611
CUB domain-containing protein 1 levels	GCST90274775	rs672806	A	G	0.0816	0.4097	11	126188405	0.0116	2.00E-12	14286	46.15299485
CUB domain-containing protein 1 levels	GCST90274775	rs6991332	T	C	-0.0579	0.6455	8	61937553	0.0119	1.14E-06	14286	21.94907811
CUB domain-containing protein 1 levels	GCST90274775	rs7618923	T	C	-0.1738	0.1811	3	45130725	0.0151	1.18E-30	14286	129.1330045
CUB domain-containing protein 1 levels	GCST90274775	rs9272226	T	C	-0.0933	0.6505	6	32602396	0.0118	2.64E-15	14733	58.5386078
Macrophage colony-stimulating factor 1 levels	GCST90274776	rs10042665	C	G	0.0583	0.3043	5	78775099	0.0122	1.76E-06	14727	21.22129135
Macrophage colony-stimulating factor 1 levels	GCST90274776	rs115370595	A	G	-0.2277	0.9815	2	140484970	0.0496	4.42E-06	13799	26.02682789
Macrophage colony-stimulating factor 1 levels	GCST90274776	rs116039112	A	G	0.2238	0.016	4	154438727	0.0504	8.98E-06	14286	22.56319302
Macrophage colony-stimulating factor 1 levels	GCST90274776	rs116443177	T	C	0.0827	0.1595	2	27764122	0.0173	1.75E-06	12403	22.78207329
Macrophage colony-stimulating factor 1 levels	GCST90274776	rs11685487	T	C	0.0944	0.1197	2	8775320	0.0196	1.46E-06	14286	26.87602621
Macrophage colony-stimulating factor 1 levels	GCST90274776	rs11806838	T	C	0.0674	0.185	1	190519358	0.0152	9.24E-06	14286	19.59405406
Macrophage colony-stimulating factor 1 levels	GCST90274776	rs12549430	A	G	-0.061	0.738	8	80715263	0.0135	6.23E-06	14286	20.58365721
Macrophage colony-stimulating factor 1 levels	GCST90274776	rs142421172	A	G	0.1439	0.044	1	179682087	0.031	3.45E-06	12840	22.40354525
Macrophage colony-stimulating factor 1 levels	GCST90274776	rs17610659	T	C	0.1684	0.4821	1	110503296	0.0118	3.31E-46	14286	205.1828729
Macrophage colony-stimulating factor 1 levels	GCST90274776	rs3934571	T	C	-0.0802	0.1143	5	174229899	0.018	8.37E-06	14732	19.20791854
Macrophage colony-stimulating factor 1 levels	GCST90274776	rs74849049	T	G	-0.0914	0.8992	3	171430935	0.02	4.88E-06	14286	21.6644292
Macrophage colony-stimulating factor 1 levels	GCST90274776	rs75305583	T	C	-0.1493	0.0382	4	183461339	0.0329	5.68E-06	14286	23.43470654
Macrophage colony-stimulating factor 1 levels	GCST90274776	rs7538029	A	C	0.0775	0.2211	1	110474695	0.0165	2.64E-06	11335	23.49352071
Macrophage colony-stimulating factor 1 levels	GCST90274776	rs76421506	A	G	0.0778	0.853	3	115295680	0.0168	3.64E-06	14286	21.71526494
Macrophage colony-stimulating factor 1 levels	GCST90274776	rs7825914	A	G	0.054	0.3028	8	19590012	0.0122	9.59E-06	14732	18.15802237
Macrophage colony-stimulating factor 1 levels	GCST90274776	rs846654	T	C	-0.0519	0.5786	2	10646611	0.0114	5.30E-06	14707	19.34075981
Cystatin D levels	GCST90274777	rs10479093	A	G	-0.0565	0.587	5	134508559	0.0116	1.11E-06	14712	22.80344377
Cystatin D levels	GCST90274777	rs11054089	T	G	0.1707	0.7422	12	11116082	0.0133	1.05E-37	14288	161.0947631
Cystatin D levels	GCST90274777	rs11145678	C	G	0.0833	0.1195	9	80694345	0.0189	1.05E-05	12831	18.76051243
Cystatin D levels	GCST90274777	rs12662794	T	C	0.0674	0.1618	6	148415145	0.0154	1.21E-05	14734	18.1749462
Cystatin D levels	GCST90274777	rs139770881	A	C	-0.2127	0.0226	4	154915536	0.0483	1.06E-05	13801	27.63517717
Cystatin D levels	GCST90274777	rs141192864	T	C	0.1016	0.0812	12	31381343	0.0213	1.84E-06	14728	22.71687907
Cystatin D levels	GCST90274777	rs145305233	A	C	-0.2418	0.9676	2	173720453	0.0553	1.23E-05	11780	43.33611994
Cystatin D levels	GCST90274777	rs1509659	A	G	-0.0671	0.6342	11	34865133	0.0118	1.30E-08	14732	30.83585008
Cystatin D levels	GCST90274777	rs16858625	A	G	-0.0789	0.1118	1	167140056	0.0182	1.46E-05	14722	18.22139617
Cystatin D levels	GCST90274777	rs16919953	C	G	0.0524	0.6491	8	56164294	0.0119	1.07E-05	14735	18.4511012
Cystatin D levels	GCST90274777	rs1844776	T	C	-0.0507	0.4113	9	109469083	0.0116	1.24E-05	14732	18.35871804
Cystatin D levels	GCST90274777	rs185778924	A	G	-0.3075	0.014	7	148905542	0.0707	1.37E-05	9555	25.00346377
Cystatin D levels	GCST90274777	rs2353550	A	G	-0.0513	0.5627	1	207146837	0.0117	1.16E-05	14288	18.52655229
Cystatin D levels	GCST90274777	rs2359241	A	G	-0.0604	0.7761	1	109737320	0.0137	1.04E-05	14733	18.70074287
Cystatin D levels	GCST90274777	rs2817377	A	G	0.0513	0.5525	6	50789176	0.0118	1.38E-05	14288	18.61513652
Cystatin D levels	GCST90274777	rs34501451	C	G	-0.0657	0.8067	2	67698658	0.0149	1.04E-05	13863	18.68461888
Cystatin D levels	GCST90274777	rs35876089	T	C	0.1283	0.0433	10	89722052	0.0292	1.11E-05	14734	20.11876783
Cystatin D levels	GCST90274777	rs4950836	A	G	0.0585	0.6022	1	202192624	0.012	1.09E-06	14288	23.4622994
Cystatin D levels	GCST90274777	rs495454	T	C	-0.065	0.2825	6	7059872	0.0148	1.12E-05	11337	19.44746828
Cystatin D levels	GCST90274777	rs6556099	C	G	0.057	0.2813	5	173417042	0.0132	1.57E-05	14288	18.79224383
Cystatin D levels	GCST90274777	rs67381384	A	G	-0.1012	0.0762	11	131653850	0.0237	1.95E-05	14288	20.62819559
Cystatin D levels	GCST90274777	rs72702012	A	G	-0.1255	0.9582	4	180827269	0.0293	1.84E-05	14736	18.61310591
Cystatin D levels	GCST90274777	rs72980022	A	G	0.0607	0.2813	2	233853187	0.0126	1.45E-06	14721	21.960921
Cystatin D levels	GCST90274777	rs73007036	C	G	-0.2192	0.0168	6	157255076	0.0506	1.48E-05	14728	23.41191569
Cystatin D levels	GCST90274777	rs77760637	C	G	-0.163	0.0279	7	131418994	0.0371	1.12E-05	14721	21.24344796
Cystatin D levels	GCST90274777	rs79068129	A	T	-0.2879	0.9779	4	40455868	0.0666	1.54E-05	10355	37.22416483
Cystatin D levels	GCST90274777	rs7943316	A	T	-0.0639	0.345	11	34460472	0.012	1.01E-07	14731	27.23124889
Cystatin D levels	GCST90274777	rs9346633	A	G	-0.0499	0.5462	6	168356152	0.0114	1.20E-05	14732	18.20482191
Cystatin D levels	GCST90274777	rs9644756	A	T	-0.0525	0.6318	8	11715100	0.0122	1.68E-05	14287	18.34212019
Fractalkine levels	GCST90274778	rs111472651	C	G	-0.1191	0.9355	2	44117788	0.0248	1.57E-06	14728	25.25142494
Fractalkine levels	GCST90274778	rs114359340	A	G	-0.1881	0.9747	1	6532317	0.0405	3.41E-06	13651	23.85933967
Fractalkine levels	GCST90274778	rs11682107	A	G	-0.0675	0.5568	2	113835522	0.0126	8.45E-08	12412	27.9695842
Fractalkine levels	GCST90274778	rs12331618	A	G	-0.0582	0.4914	4	187139939	0.0114	3.30E-07	14729	24.9768517
Fractalkine levels	GCST90274778	rs13167439	T	C	-0.0903	0.89	5	120396066	0.0193	2.89E-06	14295	22.85627843
Fractalkine levels	GCST90274778	rs16904321	A	G	-0.0867	0.8632	8	131635787	0.0193	7.05E-06	14295	25.41913636
Fractalkine levels	GCST90274778	rs1976172	C	G	-0.0569	0.3525	3	1260482	0.012	2.12E-06	14732	21.80210869
Fractalkine levels	GCST90274778	rs2442752	T	C	-0.0589	0.6177	6	31351764	0.0117	4.80E-07	14743	24.19254733
Fractalkine levels	GCST90274778	rs2731674	T	G	-0.0681	0.274	5	176839890	0.0128	1.04E-07	14740	27.24281595
Fractalkine levels	GCST90274778	rs35026817	T	G	0.0633	0.3327	3	70136592	0.0122	2.12E-07	14740	26.267773
Fractalkine levels	GCST90274778	rs3732378	A	G	0.0941	0.1671	3	39307162	0.0154	9.94E-10	14740	36.41571734
Fractalkine levels	GCST90274778	rs56397903	A	G	0.1968	0.9744	8	26741279	0.0424	3.46E-06	14743	28.53805276
Fractalkine levels	GCST90274778	rs56675723	T	C	0.0666	0.7791	11	120941125	0.0149	7.83E-06	12412	18.97591475
Fractalkine levels	GCST90274778	rs571946532	A	C	-0.2404	0.981	9	88885541	0.0512	2.66E-06	11768	25.40311754
Fractalkine levels	GCST90274778	rs712137	A	C	0.0563	0.6601	12	41381284	0.012	2.71E-06	14737	20.98823813
Fractalkine levels	GCST90274778	rs71451021	A	C	-0.165	0.9728	2	19059082	0.0362	5.16E-06	14740	21.26449463
Fractalkine levels	GCST90274778	rs72704449	T	C	-0.1358	0.9547	1	179473273	0.0298	5.19E-06	14295	22.83554394
Fractalkine levels	GCST90274778	rs77819349	C	G	0.1196	0.9371	9	81886673	0.0263	5.43E-06	14295	24.1426696
Fractalkine levels	GCST90274778	rs77915710	A	G	-0.1436	0.0402	1	172099857	0.0304	2.32E-06	14742	23.4928005
C-X-C motif chemokine 1 levels	GCST90274779	rs10508556	T	C	0.0518	0.4633	10	18285342	0.0116	7.99E-06	14735	19.68586514
C-X-C motif chemokine 1 levels	GCST90274779	rs10734292	A	G	0.123	0.067	11	20486401	0.0267	4.09E-06	11776	22.31222722
C-X-C motif chemokine 1 levels	GCST90274779	rs118090102	T	G	-0.2573	0.0166	12	28799395	0.0582	9.83E-06	12935	28.01475735
C-X-C motif chemokine 1 levels	GCST90274779	rs1366946	T	C	-0.3134	0.7638	4	74738469	0.0134	5.65E-121	14730	541.130269
C-X-C motif chemokine 1 levels	GCST90274779	rs144620567	T	C	0.1891	0.9761	7	115483444	0.0426	9.04E-06	14730	24.61354869
C-X-C motif chemokine 1 levels	GCST90274779	rs144747179	T	C	0.2626	0.0157	5	159394723	0.0582	6.42E-06	12591	26.88836619
C-X-C motif chemokine 1 levels	GCST90274779	rs146204850	T	C	0.2706	0.0138	10	13896867	0.0601	6.72E-06	13801	27.55774878
C-X-C motif chemokine 1 levels	GCST90274779	rs2122155	A	G	-0.0538	0.5637	4	59689961	0.0117	4.26E-06	14717	20.98006455
C-X-C motif chemokine 1 levels	GCST90274779	rs374636704	T	G	0.3935	0.009	5	177372616	0.0869	5.95E-06	8911	24.67549116
C-X-C motif chemokine 1 levels	GCST90274779	rs57228648	T	C	0.2036	0.9769	8	134581618	0.0452	6.66E-06	14735	27.61544834
C-X-C motif chemokine 1 levels	GCST90274779	rs62311721	T	C	-0.186	0.9588	4	84005961	0.0407	4.88E-06	14288	39.15438769
C-X-C motif chemokine 1 levels	GCST90274779	rs6700633	T	C	-0.1886	0.9791	1	211439817	0.042	7.11E-06	14726	21.46570727
C-X-C motif chemokine 1 levels	GCST90274779	rs6807587	A	G	0.0577	0.2947	3	45270029	0.0128	6.55E-06	14733	20.41593858
C-X-C motif chemokine 1 levels	GCST90274779	rs75883619	T	C	-0.2241	0.9769	1	191712620	0.0502	8.04E-06	14736	33.47202251
C-X-C motif chemokine 1 levels	GCST90274779	rs7700661	A	G	0.0556	0.3196	5	122405522	0.0124	7.33E-06	14719	19.81318216
C-X-C motif chemokine 10 levels	GCST90274780	rs10481754	T	C	-0.0548	0.4567	9	84196490	0.0119	4.12E-06	14296	21.3335584
C-X-C motif chemokine 10 levels	GCST90274780	rs112202639	A	G	-0.1609	0.9671	1	44566391	0.0336	1.68E-06	14744	24.32662361
C-X-C motif chemokine 10 levels	GCST90274780	rs115140093	T	C	-0.5186	0.9732	4	76910673	0.042	5.02E-35	14744	209.7607631
C-X-C motif chemokine 10 levels	GCST90274780	rs117298099	A	G	0.1456	0.0363	6	152726625	0.0325	7.46E-06	14725	21.86966687
C-X-C motif chemokine 10 levels	GCST90274780	rs11825923	T	C	0.1921	0.0237	11	116006514	0.0421	5.04E-06	14247	24.36806818
C-X-C motif chemokine 10 levels	GCST90274780	rs12155428	T	C	-0.1765	0.0284	7	3425301	0.0375	2.52E-06	14733	25.36908307
C-X-C motif chemokine 10 levels	GCST90274780	rs12174864	A	G	-0.0582	0.6254	6	88557407	0.0121	1.51E-06	14295	22.72033972
C-X-C motif chemokine 10 levels	GCST90274780	rs12476448	T	C	0.0536	0.4864	2	14400474	0.0115	3.15E-06	14737	21.18127692
C-X-C motif chemokine 10 levels	GCST90274780	rs12629593	T	G	-0.0879	0.1209	3	54104178	0.0182	1.37E-06	14744	24.25172273
C-X-C motif chemokine 10 levels	GCST90274780	rs12646113	T	C	0.0977	0.246	4	77175245	0.0136	6.78E-13	14743	52.38332807
C-X-C motif chemokine 10 levels	GCST90274780	rs143796249	C	G	-0.2858	0.012	9	4150061	0.062	4.03E-06	14296	27.73884574
C-X-C motif chemokine 10 levels	GCST90274780	rs1563171	A	G	0.0592	0.7042	2	3891773	0.0127	3.14E-06	14740	21.54967409
C-X-C motif chemokine 10 levels	GCST90274780	rs2164693	A	G	-0.1736	0.9625	2	139887164	0.0393	9.99E-06	14296	31.16456455
C-X-C motif chemokine 10 levels	GCST90274780	rs2349689	A	G	-0.0789	0.2555	8	62003730	0.0164	1.50E-06	14296	33.93306998
C-X-C motif chemokine 10 levels	GCST90274780	rs2523495	T	C	0.1095	0.1048	6	31377978	0.0196	2.31E-08	14743	33.23875154
C-X-C motif chemokine 10 levels	GCST90274780	rs3846056	A	G	-0.0559	0.3248	3	134227292	0.0124	6.54E-06	14296	19.61785335
C-X-C motif chemokine 10 levels	GCST90274780	rs4367871	T	C	-0.0567	0.5587	10	1845059	0.0119	1.89E-06	14296	22.69611477
C-X-C motif chemokine 10 levels	GCST90274780	rs55732300	A	G	0.1175	0.929	11	73731422	0.025	2.60E-06	14730	26.87294515
C-X-C motif chemokine 10 levels	GCST90274780	rs59465157	A	G	0.1295	0.0442	5	115740808	0.0287	6.42E-06	14744	20.91852464
C-X-C motif chemokine 10 levels	GCST90274780	rs61811733	C	G	-0.1436	0.9616	1	181143447	0.0324	9.33E-06	14738	22.4753285
C-X-C motif chemokine 10 levels	GCST90274780	rs72651343	T	C	-0.6096	0.9892	4	76808216	0.0619	6.98E-23	14257	114.0925052
C-X-C motif chemokine 10 levels	GCST90274780	rs72682331	A	G	0.1089	0.0979	4	112904535	0.0209	1.88E-07	14731	30.91769193
C-X-C motif chemokine 10 levels	GCST90274780	rs76484468	T	C	-0.2168	0.9792	2	227559824	0.0482	6.86E-06	14744	28.27951815
C-X-C motif chemokine 11 levels	GCST90274781	rs10898158	A	G	0.0609	0.6028	11	83554112	0.0121	4.83E-07	14288	25.41731728
C-X-C motif chemokine 11 levels	GCST90274781	rs111787182	A	C	-0.1445	0.951	7	157911633	0.0314	4.19E-06	13224	25.78014757
C-X-C motif chemokine 11 levels	GCST90274781	rs112884138	T	C	-0.0976	0.0892	4	134362360	0.0209	3.01E-06	14728	22.82837664
C-X-C motif chemokine 11 levels	GCST90274781	rs114013730	A	G	0.3893	0.9892	2	112444622	0.0853	5.02E-06	11961	38.8517116
C-X-C motif chemokine 11 levels	GCST90274781	rs115344667	T	C	-0.1344	0.9568	2	78400313	0.0302	8.57E-06	14736	22.03449535
C-X-C motif chemokine 11 levels	GCST90274781	rs116470923	T	C	-0.1975	0.0216	4	77374393	0.0427	3.74E-06	14736	24.33165537
C-X-C motif chemokine 11 levels	GCST90274781	rs11754031	T	C	0.0542	0.357	6	88567494	0.0122	8.89E-06	14288	19.29321134
C-X-C motif chemokine 11 levels	GCST90274781	rs12998222	T	C	0.2339	0.9855	2	153497193	0.0528	9.43E-06	13801	21.6093778
C-X-C motif chemokine 11 levels	GCST90274781	rs148828177	T	C	-0.1509	0.0385	2	240244812	0.034	9.07E-06	14732	24.87448011
C-X-C motif chemokine 11 levels	GCST90274781	rs17466177	T	C	-0.1822	0.9741	1	222852472	0.0409	8.40E-06	14723	24.69991392
C-X-C motif chemokine 11 levels	GCST90274781	rs185516256	T	C	0.1566	0.9575	1	51541675	0.0349	7.22E-06	14288	28.57061237
C-X-C motif chemokine 11 levels	GCST90274781	rs2013836	A	C	0.1383	0.0402	1	181142796	0.0309	7.62E-06	14732	21.77335662
C-X-C motif chemokine 11 levels	GCST90274781	rs2678131	T	C	-0.1497	0.0348	12	43091649	0.033	5.72E-06	14720	22.19081532
C-X-C motif chemokine 11 levels	GCST90274781	rs2894233	A	G	-0.2236	0.9724	6	32011678	0.047	1.96E-06	11917	32.06186187
C-X-C motif chemokine 11 levels	GCST90274781	rs374784992	A	G	0.1349	0.9402	4	119585039	0.0297	5.57E-06	11760	24.11006612
C-X-C motif chemokine 11 levels	GCST90274781	rs4748380	T	C	0.0901	0.1188	10	17590681	0.019	2.12E-06	14732	25.07910588
C-X-C motif chemokine 11 levels	GCST90274781	rs59148364	A	G	0.1821	0.0278	4	77130802	0.0378	1.45E-06	14721	26.43064495
C-X-C motif chemokine 11 levels	GCST90274781	rs60141220	A	G	-0.0777	0.1703	1	26395741	0.0165	2.49E-06	13221	22.59165057
C-X-C motif chemokine 11 levels	GCST90274781	rs62291421	C	G	0.2674	0.9763	3	188015332	0.0518	2.44E-07	12305	40.84462219
C-X-C motif chemokine 11 levels	GCST90274781	rs6827617	A	G	-0.1724	0.6041	4	76916146	0.0118	2.42E-48	14718	212.2301981
C-X-C motif chemokine 11 levels	GCST90274781	rs7009937	T	C	0.1175	0.9321	8	96176796	0.025	2.60E-06	14288	25.00968875
C-X-C motif chemokine 11 levels	GCST90274781	rs72747175	A	G	0.1535	0.9608	5	18009856	0.0326	2.49E-06	14730	26.18671924
C-X-C motif chemokine 11 levels	GCST90274781	rs72925566	A	G	-0.0973	0.1651	6	89498971	0.0185	1.44E-07	11337	29.66154146
C-X-C motif chemokine 11 levels	GCST90274781	rs7475335	A	C	-0.0646	0.3172	10	104343428	0.0124	1.89E-07	14735	26.6807902
C-X-C motif chemokine 11 levels	GCST90274781	rs75612655	T	C	0.5352	0.0084	7	101594247	0.0705	3.16E-14	12935	62.00898082
C-X-C motif chemokine 11 levels	GCST90274781	rs7750544	T	C	-0.0773	0.165	6	154177484	0.0164	2.44E-06	13644	22.49847594
C-X-C motif chemokine 11 levels	GCST90274781	rs77516076	C	G	0.1915	0.0233	10	50895131	0.0432	9.30E-06	14730	24.6237349
C-X-C motif chemokine 11 levels	GCST90274781	rs78632565	T	C	0.1082	0.9152	8	70982905	0.0214	4.28E-07	14722	26.79748875
C-X-C motif chemokine 5 levels	GCST90274782	rs10821552	A	C	-0.1132	0.3353	9	136939992	0.0156	3.97E-13	9841	56.52242796
C-X-C motif chemokine 5 levels	GCST90274782	rs11734099	A	G	0.0769	0.1845	4	6891435	0.0153	5.00E-07	14731	26.25728377
C-X-C motif chemokine 5 levels	GCST90274782	rs11779495	A	G	0.1153	0.0709	8	81858024	0.0253	5.18E-06	14288	25.06508966
C-X-C motif chemokine 5 levels	GCST90274782	rs146553494	A	G	0.1844	0.0265	3	183850210	0.0377	1.00E-06	14733	25.88978791
C-X-C motif chemokine 5 levels	GCST90274782	rs2004100	T	C	0.0675	0.2492	8	144554731	0.0147	4.39E-06	13224	22.58125501
C-X-C motif chemokine 5 levels	GCST90274782	rs2647400	C	G	0.0631	0.2784	6	76351999	0.013	1.21E-06	14734	23.60540752
C-X-C motif chemokine 5 levels	GCST90274782	rs28750249	T	G	-0.118	0.945	4	23807061	0.0266	9.16E-06	14735	21.35545113
C-X-C motif chemokine 5 levels	GCST90274782	rs3183927	A	G	-0.0619	0.6436	9	100684757	0.0121	3.13E-07	14725	25.92539627
C-X-C motif chemokine 5 levels	GCST90274782	rs425535	T	C	0.5063	0.1127	4	74863997	0.0181	3.52E-172	14731	795.9203884
C-X-C motif chemokine 5 levels	GCST90274782	rs4279906	T	C	0.2082	0.0209	1	211477063	0.042	7.15E-07	14717	26.15147515
C-X-C motif chemokine 5 levels	GCST90274782	rs571211418	A	G	0.078	0.1827	1	162778011	0.0172	5.76E-06	11760	21.40240143
C-X-C motif chemokine 5 levels	GCST90274782	rs6993770	A	T	-0.1058	0.7312	8	106581528	0.0135	4.61E-15	14288	63.13825842
C-X-C motif chemokine 5 levels	GCST90274782	rs7636889	A	G	-0.0768	0.7593	3	56874033	0.0137	2.07E-08	14733	31.82815691
C-X-C motif chemokine 5 levels	GCST90274782	rs7781261	A	G	-0.0675	0.8155	7	111992684	0.0151	7.81E-06	14728	20.21801562
C-X-C motif chemokine 5 levels	GCST90274782	rs79649467	T	G	-0.1721	0.0605	4	74880852	0.0276	4.50E-10	14288	48.26355195
C-X-C motif chemokine 5 levels	GCST90274782	rs9429422	T	C	0.0601	0.2633	1	112467126	0.0135	8.51E-06	14288	20.04657131
C-X-C motif chemokine 6 levels	GCST90274783	rs10818465	C	G	-0.1093	0.0759	9	123314357	0.0249	1.14E-05	12211	20.49460609
C-X-C motif chemokine 6 levels	GCST90274783	rs11015099	A	G	0.0507	0.5045	10	18893611	0.0116	1.24E-05	14734	18.95705816
C-X-C motif chemokine 6 levels	GCST90274783	rs115939632	A	T	-0.2042	0.0184	4	74362359	0.0464	1.08E-05	14257	21.50382465
C-X-C motif chemokine 6 levels	GCST90274783	rs12075	A	G	0.0816	0.5554	1	159175354	0.0115	1.29E-12	14741	48.62774789
C-X-C motif chemokine 6 levels	GCST90274783	rs13133604	A	G	0.0817	0.1112	4	174670227	0.0188	1.39E-05	14729	19.45676456
C-X-C motif chemokine 6 levels	GCST90274783	rs13148728	T	C	-0.4178	0.5539	4	74711126	0.0118	1.34E-274	14296	1349.47107
C-X-C motif chemokine 6 levels	GCST90274783	rs147123488	A	G	-0.2817	0.0119	10	35615567	0.0642	1.14E-05	13422	25.09084522
C-X-C motif chemokine 6 levels	GCST90274783	rs1533380	T	C	0.0545	0.6371	2	112438826	0.0127	1.78E-05	13422	18.4572497
C-X-C motif chemokine 6 levels	GCST90274783	rs182381042	A	G	-0.3831	0.0074	8	93838957	0.0799	1.63E-06	12935	27.94453855
C-X-C motif chemokine 6 levels	GCST90274783	rs191359669	T	G	0.154	0.9639	1	222144494	0.0361	1.99E-05	12842	21.22721557
C-X-C motif chemokine 6 levels	GCST90274783	rs28368191	A	G	0.1466	0.0356	5	98994023	0.0332	1.01E-05	14744	21.78727499
C-X-C motif chemokine 6 levels	GCST90274783	rs309932	T	C	-0.0649	0.2103	5	42875454	0.0152	1.96E-05	13244	18.55164355
C-X-C motif chemokine 6 levels	GCST90274783	rs3129296	C	G	0.081	0.8745	6	32938291	0.0184	1.07E-05	14744	21.26110704
C-X-C motif chemokine 6 levels	GCST90274783	rs4281373	T	C	-0.1861	0.9793	1	211450300	0.0422	1.03E-05	14734	20.7148021
C-X-C motif chemokine 6 levels	GCST90274783	rs56185827	A	G	0.0528	0.4112	7	88238686	0.012	1.08E-05	14728	19.906285
C-X-C motif chemokine 6 levels	GCST90274783	rs6459569	C	G	0.0974	0.0831	6	17764731	0.0226	1.63E-05	14296	20.69440704
C-X-C motif chemokine 6 levels	GCST90274783	rs7093070	A	G	0.0786	0.1234	10	121350115	0.0179	1.13E-05	14737	19.72071729
C-X-C motif chemokine 6 levels	GCST90274783	rs7102882	T	C	0.0556	0.3207	11	69995482	0.0127	1.20E-05	14739	19.87625633
C-X-C motif chemokine 6 levels	GCST90274783	rs73031530	A	C	0.0945	0.0767	3	166464496	0.0219	1.60E-05	14740	18.6646573
C-X-C motif chemokine 6 levels	GCST90274783	rs74361503	T	C	-0.2873	0.0558	4	74667328	0.027	1.93E-26	14739	129.3011444
C-X-C motif chemokine 6 levels	GCST90274783	rs78250514	A	C	-0.162	0.9701	8	104817525	0.0371	1.26E-05	14744	22.47842236
C-X-C motif chemokine 6 levels	GCST90274783	rs78406339	A	C	0.3094	0.9903	2	126933509	0.0722	1.82E-05	12313	22.68307414
C-X-C motif chemokine 6 levels	GCST90274783	rs9371716	T	C	-0.0919	0.1328	6	154000019	0.0193	1.92E-06	12412	24.18776742
C-X-C motif chemokine 6 levels	GCST90274783	rs9995651	C	G	0.1237	0.9541	4	90716177	0.029	1.99E-05	14744	19.78403281
C-X-C motif chemokine 9 levels	GCST90274784	rs10008912	A	G	0.0586	0.5255	4	7148069	0.0131	7.70E-06	14287	24.50522997
C-X-C motif chemokine 9 levels	GCST90274784	rs11130569	A	G	-0.051	0.4547	3	57075894	0.0114	7.69E-06	14727	19.0172024
C-X-C motif chemokine 9 levels	GCST90274784	rs113504136	T	G	-0.1494	0.0325	10	13400390	0.0338	9.86E-06	14723	20.69249567
C-X-C motif chemokine 9 levels	GCST90274784	rs114033894	T	G	-0.2245	0.981	2	86977227	0.0488	4.22E-06	14287	26.88947161
C-X-C motif chemokine 9 levels	GCST90274784	rs12191307	A	G	-0.1452	0.098	6	161256529	0.0197	1.70E-13	14287	53.44386546
C-X-C motif chemokine 9 levels	GCST90274784	rs142119726	T	C	0.2705	0.9851	7	48859798	0.0551	9.14E-07	13800	29.70168745
C-X-C motif chemokine 9 levels	GCST90274784	rs145607633	T	C	0.0728	0.1625	5	19287867	0.0154	2.28E-06	14287	20.63659894
C-X-C motif chemokine 9 levels	GCST90274784	rs1758695	T	G	0.0511	0.5681	9	94165889	0.0115	8.85E-06	14732	18.89902465
C-X-C motif chemokine 9 levels	GCST90274784	rs192119373	T	G	0.6177	0.0057	1	3823464	0.1287	1.59E-06	8829	38.34184259
C-X-C motif chemokine 9 levels	GCST90274784	rs2535260	C	G	0.0642	0.8128	6	29628883	0.0144	8.26E-06	14735	18.50230529
C-X-C motif chemokine 9 levels	GCST90274784	rs35435997	A	G	0.0915	0.1125	2	242665455	0.02	4.76E-06	12791	21.4168863
C-X-C motif chemokine 9 levels	GCST90274784	rs58524610	T	G	0.223	0.0204	12	11768143	0.0491	5.58E-06	14287	28.44873452
C-X-C motif chemokine 9 levels	GCST90274784	rs61875680	A	G	-0.0758	0.1611	10	107966626	0.0158	1.61E-06	14287	22.21924891
C-X-C motif chemokine 9 levels	GCST90274784	rs62272916	A	G	-0.0834	0.1182	3	151541803	0.0176	2.15E-06	14710	21.35666555
C-X-C motif chemokine 9 levels	GCST90274784	rs6548432	A	G	-0.0514	0.4276	3	76525063	0.0114	6.52E-06	14724	19.06436735
C-X-C motif chemokine 9 levels	GCST90274784	rs656739	A	G	0.0562	0.6566	7	29049949	0.0119	2.33E-06	14735	21.01425484
C-X-C motif chemokine 9 levels	GCST90274784	rs6586167	T	G	-0.052	0.5056	10	90756146	0.0114	5.08E-06	14735	19.94347756
C-X-C motif chemokine 9 levels	GCST90274784	rs72991127	C	G	-0.0583	0.264	2	236906094	0.0131	8.57E-06	14287	18.89309472
C-X-C motif chemokine 9 levels	GCST90274784	rs7600322	T	C	0.057	0.5214	2	204754353	0.0118	1.36E-06	13849	22.48971288
C-X-C motif chemokine 9 levels	GCST90274784	rs79551873	T	C	0.0533	0.3563	2	231423737	0.0119	7.50E-06	14287	18.63932994
C-X-C motif chemokine 9 levels	GCST90274784	rs80348644	T	C	0.1546	0.0336	4	160574480	0.0332	3.21E-06	14734	22.90242741
C-X-C motif chemokine 9 levels	GCST90274784	rs9366778	A	G	-0.0605	0.4075	6	31269173	0.0115	1.43E-07	14735	26.08652266
Delta and Notch-like epidermal growth factor-related receptor levels	GCST90274785	rs10191831	T	C	-0.0591	0.4361	2	41864408	0.0125	2.27E-06	12403	21.3401051
Delta and Notch-like epidermal growth factor-related receptor levels	GCST90274785	rs10892466	C	G	0.0808	0.1236	11	119661317	0.0175	3.89E-06	14732	20.86368449
Delta and Notch-like epidermal growth factor-related receptor levels	GCST90274785	rs116540722	A	G	-0.1726	0.0313	2	168312525	0.0381	5.89E-06	14735	26.66377772
Delta and Notch-like epidermal growth factor-related receptor levels	GCST90274785	rs116794986	A	G	0.2476	0.9884	3	99306038	0.0554	7.85E-06	14735	20.74073534
Delta and Notch-like epidermal growth factor-related receptor levels	GCST90274785	rs11725578	C	G	-0.0584	0.697	4	160466825	0.0128	5.05E-06	14287	20.60807466
Delta and Notch-like epidermal growth factor-related receptor levels	GCST90274785	rs117343254	C	G	-0.1281	0.942	7	152385669	0.0274	2.94E-06	14287	25.66060157
Delta and Notch-like epidermal growth factor-related receptor levels	GCST90274785	rs207671	A	G	0.1016	0.5359	2	230256586	0.0117	3.83E-18	14287	73.72736054
Delta and Notch-like epidermal growth factor-related receptor levels	GCST90274785	rs35032874	T	G	0.132	0.7027	2	230309360	0.0132	1.52E-23	14287	104.7601899
Delta and Notch-like epidermal growth factor-related receptor levels	GCST90274785	rs62253189	A	G	-0.108	0.9404	3	69959680	0.0244	9.59E-06	14718	19.26612486
Delta and Notch-like epidermal growth factor-related receptor levels	GCST90274785	rs7123587	A	C	-0.0552	0.6266	11	1681922	0.0124	8.52E-06	13222	18.87660941
Delta and Notch-like epidermal growth factor-related receptor levels	GCST90274785	rs74890918	A	G	0.2266	0.0157	6	32953148	0.0502	6.36E-06	14287	22.70633086
Delta and Notch-like epidermal growth factor-related receptor levels	GCST90274785	rs7809355	A	C	-0.0734	0.1553	7	25386238	0.0164	7.62E-06	14287	20.22044085
Delta and Notch-like epidermal growth factor-related receptor levels	GCST90274785	rs79707450	A	C	-0.1295	0.0417	9	113309819	0.0287	6.42E-06	14733	19.77068821
Delta and Notch-like epidermal growth factor-related receptor levels	GCST90274785	rs9289590	T	C	-0.0652	0.7033	3	139639117	0.0142	4.40E-06	12404	22.04175919
Protein S100-A12 levels	GCST90274786	rs117923478	T	C	0.1795	0.9721	7	81211709	0.0395	5.51E-06	14295	25.02402324
Protein S100-A12 levels	GCST90274786	rs13384799	T	C	-0.0622	0.7266	2	125135589	0.0133	2.92E-06	14295	22.00372123
Protein S100-A12 levels	GCST90274786	rs140298956	A	C	-0.2114	0.0217	5	39597187	0.0467	5.99E-06	14295	27.17189829
Protein S100-A12 levels	GCST90274786	rs150015576	A	C	0.194	0.0217	3	174824333	0.0423	4.51E-06	14740	23.58839189
Protein S100-A12 levels	GCST90274786	rs150886675	A	G	-0.411	0.0085	2	227300526	0.0911	6.44E-06	9876	28.19400123
Protein S100-A12 levels	GCST90274786	rs17325940	T	C	-0.0784	0.8611	3	60071129	0.0174	6.61E-06	14735	21.69442658
Protein S100-A12 levels	GCST90274786	rs1846881	A	G	-0.0737	0.1925	4	16409999	0.0165	7.94E-06	12212	20.65322561
Protein S100-A12 levels	GCST90274786	rs191808657	A	C	0.3059	0.983	7	75133433	0.0665	4.22E-06	12412	38.93350797
Protein S100-A12 levels	GCST90274786	rs2742666	T	C	0.0629	0.4364	1	3058233	0.0138	5.17E-06	11348	22.12462094
Protein S100-A12 levels	GCST90274786	rs2946493	T	C	0.0664	0.7902	8	12823671	0.0148	7.24E-06	14295	20.92509333
Protein S100-A12 levels	GCST90274786	rs3014874	A	G	-0.1726	0.2623	1	153337943	0.0137	2.15E-36	14294	166.693515
Protein S100-A12 levels	GCST90274786	rs3802266	A	G	0.0555	0.5633	8	123985708	0.0118	2.56E-06	14740	22.36846096
Protein S100-A12 levels	GCST90274786	rs56268787	T	C	-0.0936	0.0955	3	152573197	0.0203	4.01E-06	14737	22.3358043
Protein S100-A12 levels	GCST90274786	rs59538998	C	G	-0.1188	0.0622	1	245480237	0.0258	4.13E-06	14295	23.5723316
Protein S100-A12 levels	GCST90274786	rs61803119	T	G	0.1501	0.1069	1	153390202	0.0194	1.02E-14	14295	61.75397652
Protein S100-A12 levels	GCST90274786	rs78800546	A	G	-0.2529	0.0156	11	31879143	0.0534	2.18E-06	14295	28.13203873
Fibroblast growth factor 19 levels	GCST90274787	rs112126444	A	G	-0.0927	0.1012	3	132162249	0.0199	3.19E-06	14735	23.06766726
Fibroblast growth factor 19 levels	GCST90274787	rs11244038	C	G	0.1199	0.0898	9	136095770	0.0247	1.21E-06	11786	27.75850605
Fibroblast growth factor 19 levels	GCST90274787	rs12110436	T	C	-0.136	0.0418	6	168606201	0.0297	4.67E-06	14743	21.8731408
Fibroblast growth factor 19 levels	GCST90274787	rs12342925	A	T	-0.1352	0.0429	9	82082569	0.0299	6.13E-06	14744	22.16188954
Fibroblast growth factor 19 levels	GCST90274787	rs12407505	A	G	-0.1614	0.9664	1	85295202	0.0352	4.53E-06	14735	24.96662159
Fibroblast growth factor 19 levels	GCST90274787	rs12520287	T	C	-0.1014	0.9175	5	54847098	0.0221	4.47E-06	14296	22.28415841
Fibroblast growth factor 19 levels	GCST90274787	rs13103023	A	G	0.0837	0.3415	4	39457617	0.0124	1.48E-11	14296	45.18057282
Fibroblast growth factor 19 levels	GCST90274787	rs141140791	T	C	-0.1293	0.0497	10	61186227	0.0286	6.16E-06	14733	23.3003682
Fibroblast growth factor 19 levels	GCST90274787	rs142585344	A	G	0.2133	0.0218	2	32584586	0.0482	9.63E-06	13809	26.84347375
Fibroblast growth factor 19 levels	GCST90274787	rs145274424	T	C	0.1992	0.9777	7	17445553	0.0421	2.23E-06	14735	25.53656259
Fibroblast growth factor 19 levels	GCST90274787	rs1671812	T	C	0.0621	0.6316	11	114495920	0.0132	2.54E-06	12412	22.3113998
Fibroblast growth factor 19 levels	GCST90274787	rs191522330	T	C	0.2325	0.9812	11	5610048	0.0488	1.89E-06	14738	29.44678542
Fibroblast growth factor 19 levels	GCST90274787	rs2906655	T	C	-0.0623	0.2503	7	101569302	0.0135	3.93E-06	14743	21.50376329
Fibroblast growth factor 19 levels	GCST90274787	rs35836706	A	G	0.2151	0.0203	9	84435749	0.0456	2.39E-06	14734	27.16199481
Fibroblast growth factor 19 levels	GCST90274787	rs3846346	T	G	0.1372	0.0459	4	27730465	0.0305	6.85E-06	14729	24.32067947
Fibroblast growth factor 19 levels	GCST90274787	rs4483036	A	C	-0.0675	0.2516	6	8777463	0.0148	5.10E-06	12412	21.33042787
Fibroblast growth factor 19 levels	GCST90274787	rs7005978	A	G	-0.1055	0.3458	8	59382715	0.0123	9.72E-18	14744	74.61384247
Fibroblast growth factor 19 levels	GCST90274787	rs73775566	A	T	0.107	0.0677	6	139960701	0.024	8.26E-06	14737	21.32652817
Fibroblast growth factor 19 levels	GCST90274787	rs75715636	A	G	0.0838	0.1237	3	7913293	0.0187	7.42E-06	14296	21.79495686
Fibroblast growth factor 19 levels	GCST90274787	rs80023023	A	G	-0.2706	0.0119	12	20656675	0.0607	8.27E-06	12935	22.30905729
Fibroblast growth factor 19 levels	GCST90274787	rs834971	A	G	-0.0614	0.3002	1	100098055	0.0128	1.61E-06	14728	23.36278552
Fibroblast growth factor 21 levels	GCST90274788	rs10495032	T	G	-0.1557	0.0383	1	216837226	0.0318	9.77E-07	14720	26.33120224
Fibroblast growth factor 21 levels	GCST90274788	rs12532101	T	C	0.0659	0.203	7	1194526	0.0149	9.74E-06	14295	20.1135765
Fibroblast growth factor 21 levels	GCST90274788	rs12691469	T	C	-0.0541	0.6149	1	188409389	0.0122	9.23E-06	14295	19.83939094
Fibroblast growth factor 21 levels	GCST90274788	rs13062487	A	G	0.0571	0.3387	3	71944243	0.0126	5.85E-06	14295	20.90615168
Fibroblast growth factor 21 levels	GCST90274788	rs13229619	A	G	-0.1609	0.1297	7	73030175	0.0176	6.13E-20	14743	86.66099913
Fibroblast growth factor 21 levels	GCST90274788	rs145127946	A	G	-0.1747	0.037	1	203746507	0.036	1.22E-06	14295	31.15392687
Fibroblast growth factor 21 levels	GCST90274788	rs17284047	T	C	-0.2149	0.9794	3	100519020	0.0479	7.24E-06	14743	27.52118673
Fibroblast growth factor 21 levels	GCST90274788	rs188758663	A	G	-0.3801	0.0104	10	127847758	0.0749	3.88E-07	11668	34.79638944
Fibroblast growth factor 21 levels	GCST90274788	rs35852631	C	G	-0.0608	0.2555	5	107955452	0.0135	6.68E-06	14730	20.74186175
Fibroblast growth factor 21 levels	GCST90274788	rs4700382	T	C	-0.063	0.2698	5	55882435	0.0136	3.62E-06	14295	22.38710648
Fibroblast growth factor 21 levels	GCST90274788	rs574044675	A	C	-0.1822	0.9712	3	172274232	0.0406	7.20E-06	13181	24.5198396
Fibroblast growth factor 21 levels	GCST90274788	rs60277384	T	C	-0.0881	0.8922	5	84356011	0.019	3.54E-06	14742	22.039877
Fibroblast growth factor 21 levels	GCST90274788	rs7442192	A	G	0.0619	0.7357	4	45023201	0.0138	7.27E-06	14295	21.32947776
Fibroblast growth factor 21 levels	GCST90274788	rs7610704	T	C	-0.0568	0.4644	3	11689679	0.012	2.21E-06	14295	22.97631717
Fibroblast growth factor 21 levels	GCST90274788	rs79789860	T	C	-0.2003	0.0209	7	114309511	0.0448	7.79E-06	14729	24.22106317
Fibroblast growth factor 21 levels	GCST90274788	rs8191009	A	G	0.0678	0.1998	8	30545827	0.0151	7.12E-06	14295	21.03999541
Fibroblast growth factor 23 levels	GCST90274789	rs10737349	A	G	0.0746	0.1462	1	180583036	0.0167	7.93E-06	14286	19.87306354
Fibroblast growth factor 23 levels	GCST90274789	rs117963256	A	T	-0.291	0.0117	8	19386357	0.0653	8.34E-06	12304	24.13891184
Fibroblast growth factor 23 levels	GCST90274789	rs118177380	A	G	0.2362	0.0187	11	106531034	0.0507	3.18E-06	14287	29.30917411
Fibroblast growth factor 23 levels	GCST90274789	rs11930290	A	T	-0.1845	0.9748	4	124325226	0.0389	2.11E-06	12848	21.5195723
Fibroblast growth factor 23 levels	GCST90274789	rs12195292	A	G	-0.0768	0.8634	6	81343345	0.0166	3.72E-06	14710	20.4914857
Fibroblast growth factor 23 levels	GCST90274789	rs138865481	A	G	-0.2386	0.0154	1	205812500	0.0534	7.89E-06	13800	23.86261303
Fibroblast growth factor 23 levels	GCST90274789	rs181409232	A	C	-0.2224	0.0191	6	31175118	0.0479	3.43E-06	12846	23.84863941
Fibroblast growth factor 23 levels	GCST90274789	rs33921462	A	G	-0.0653	0.2766	5	176814656	0.0135	1.32E-06	14287	24.41793913
Fibroblast growth factor 23 levels	GCST90274789	rs34551523	A	G	0.1704	0.0295	5	146629145	0.0348	9.75E-07	14730	24.52749325
Fibroblast growth factor 23 levels	GCST90274789	rs3811621	C	G	0.1163	0.2897	2	190446541	0.0131	6.82E-19	14286	79.95650761
Fibroblast growth factor 23 levels	GCST90274789	rs4730018	A	C	0.0936	0.9039	7	104141309	0.0206	5.53E-06	14287	21.77545449
Fibroblast growth factor 23 levels	GCST90274789	rs4958089	T	C	0.0513	0.4217	5	132484429	0.0115	8.16E-06	14735	18.935227
Fibroblast growth factor 23 levels	GCST90274789	rs57479285	T	C	0.4343	0.0113	11	111082782	0.0981	9.55E-06	7424	31.41288409
Fibroblast growth factor 23 levels	GCST90274789	rs671205	T	C	0.0708	0.7502	1	146522722	0.0136	1.93E-07	14287	26.88827506
Fibroblast growth factor 23 levels	GCST90274789	rs6753743	T	G	0.0941	0.8733	2	121962947	0.0185	3.65E-07	14287	28.04667649
Fibroblast growth factor 23 levels	GCST90274789	rs72720704	T	C	0.0725	0.8402	1	176974037	0.0161	6.70E-06	14287	20.1910602
Fibroblast growth factor 23 levels	GCST90274789	rs7955866	A	G	-0.0959	0.1141	12	4479549	0.0178	7.14E-08	14719	27.41353609
Fibroblast growth factor 23 levels	GCST90274789	rs9859317	A	G	-0.0549	0.3489	3	64683150	0.0124	9.54E-06	14287	19.58838877
Fibroblast growth factor 5 levels	GCST90274790	rs10203604	T	C	-0.0569	0.3617	2	45087265	0.0129	1.03E-05	11778	17.63093786
Fibroblast growth factor 5 levels	GCST90274790	rs11098459	A	G	0.0608	0.6272	4	119775423	0.0138	1.05E-05	11341	19.63564974
Fibroblast growth factor 5 levels	GCST90274790	rs117167594	A	T	0.1888	0.0227	9	7502342	0.0431	1.18E-05	11784	18.66354592
Fibroblast growth factor 5 levels	GCST90274790	rs11805090	T	C	0.2576	0.988	1	66634869	0.0594	1.45E-05	11784	18.567901
Fibroblast growth factor 5 levels	GCST90274790	rs12118860	A	G	-0.0674	0.2687	1	242079974	0.0157	1.76E-05	11341	20.2798074
Fibroblast growth factor 5 levels	GCST90274790	rs12475342	A	G	-0.056	0.3537	2	54882678	0.013	1.65E-05	11776	16.90528186
Fibroblast growth factor 5 levels	GCST90274790	rs12760559	T	C	-0.099	0.9166	1	101733328	0.0225	1.08E-05	11788	17.68739961
Fibroblast growth factor 5 levels	GCST90274790	rs143927696	A	G	-0.1643	0.9596	1	174509814	0.0374	1.12E-05	9909	20.77920064
Fibroblast growth factor 5 levels	GCST90274790	rs145279987	T	G	-0.2774	0.0376	5	164357812	0.0634	1.21E-05	9743	54.55258173
Fibroblast growth factor 5 levels	GCST90274790	rs150786530	A	G	-0.1577	0.0365	6	89067807	0.0358	1.06E-05	11789	20.65387669
Fibroblast growth factor 5 levels	GCST90274790	rs186405911	T	G	-0.2027	0.9733	5	49808407	0.0461	1.10E-05	11341	24.26602562
Fibroblast growth factor 5 levels	GCST90274790	rs200427379	C	G	0.2467	0.0169	5	20855181	0.0563	1.18E-05	9264	18.76880618
Fibroblast growth factor 5 levels	GCST90274790	rs2147912	T	C	-0.0556	0.6019	1	216039967	0.0127	1.20E-05	11771	17.4614192
Fibroblast growth factor 5 levels	GCST90274790	rs28370066	T	C	0.2979	0.9828	1	223936923	0.0686	1.41E-05	8437	25.38368419
Fibroblast growth factor 5 levels	GCST90274790	rs305897	T	C	0.1185	0.0828	6	39710570	0.0249	1.95E-06	11341	24.2361209
Fibroblast growth factor 5 levels	GCST90274790	rs4326078	A	C	-0.0728	0.2193	4	70058335	0.015	1.21E-06	11789	21.42928587
Fibroblast growth factor 5 levels	GCST90274790	rs62302220	A	G	0.1183	0.0682	4	81786737	0.0269	1.09E-05	11789	21.00308179
Fibroblast growth factor 5 levels	GCST90274790	rs7094958	T	G	0.056	0.643	10	123029418	0.0129	1.42E-05	11764	16.95868358
Fibroblast growth factor 5 levels	GCST90274790	rs75315506	A	C	0.1414	0.0456	9	133307088	0.0322	1.13E-05	10725	18.69376828
Fibroblast growth factor 5 levels	GCST90274790	rs75936934	A	G	-0.3522	0.0174	4	81544248	0.0524	1.80E-11	11302	48.13480237
Fibroblast growth factor 5 levels	GCST90274790	rs77991818	A	C	-0.0875	0.1152	3	14978162	0.0201	1.34E-05	11772	18.39918255
Fibroblast growth factor 5 levels	GCST90274790	rs80188327	C	G	0.1164	0.0635	4	116729456	0.0266	1.21E-05	11768	18.99095115
Fibroblast growth factor 5 levels	GCST90274790	rs9695196	A	G	0.1991	0.0286	9	140265095	0.0465	1.85E-05	9378	20.69721356
Fms-related tyrosine kinase 3 ligand levels	GCST90274791	rs11212636	A	G	-0.0772	0.4171	11	108311965	0.0117	4.16E-11	14723	42.78549572
Fms-related tyrosine kinase 3 ligand levels	GCST90274791	rs112538528	A	C	-0.2426	0.9835	1	236377861	0.0547	9.20E-06	13305	25.45949904
Fms-related tyrosine kinase 3 ligand levels	GCST90274791	rs113877570	A	G	-0.1207	0.0513	2	36270546	0.0266	5.69E-06	14729	20.91324261
Fms-related tyrosine kinase 3 ligand levels	GCST90274791	rs117040659	T	C	0.3667	0.0086	8	29348124	0.0815	6.81E-06	14286	32.8281185
Fms-related tyrosine kinase 3 ligand levels	GCST90274791	rs11961049	A	G	0.1031	0.0686	6	155496339	0.0232	8.83E-06	14724	20.02464421
Fms-related tyrosine kinase 3 ligand levels	GCST90274791	rs12338549	T	C	-0.0851	0.1096	9	94348687	0.0186	4.76E-06	14719	20.83139745
Fms-related tyrosine kinase 3 ligand levels	GCST90274791	rs1379304	T	C	0.0603	0.3741	5	6289394	0.0127	2.05E-06	14286	24.36392519
Fms-related tyrosine kinase 3 ligand levels	GCST90274791	rs141117375	T	C	-0.1519	0.0364	11	62294309	0.0331	4.45E-06	14286	23.15778861
Fms-related tyrosine kinase 3 ligand levels	GCST90274791	rs144317085	A	T	0.2206	0.9647	4	105806108	0.0324	9.85E-12	14722	48.95055637
Fms-related tyrosine kinase 3 ligand levels	GCST90274791	rs184038883	A	C	-0.2276	0.0242	4	185989605	0.0504	6.31E-06	12790	31.36296657
Fms-related tyrosine kinase 3 ligand levels	GCST90274791	rs185979634	T	C	0.1483	0.9513	10	101403323	0.0306	1.26E-06	12847	26.22882085
Fms-related tyrosine kinase 3 ligand levels	GCST90274791	rs1866051	T	C	-0.0746	0.4771	2	65602149	0.0115	8.76E-11	14732	41.01531558
Fms-related tyrosine kinase 3 ligand levels	GCST90274791	rs186975	C	G	0.0554	0.382	2	8442736	0.0119	3.23E-06	14703	21.33428231
Fms-related tyrosine kinase 3 ligand levels	GCST90274791	rs192857133	T	C	0.1812	0.026	9	243950	0.0386	2.68E-06	14727	24.52769861
Fms-related tyrosine kinase 3 ligand levels	GCST90274791	rs218265	T	C	0.0833	0.8361	4	55408999	0.016	1.93E-07	14731	28.06448976
Fms-related tyrosine kinase 3 ligand levels	GCST90274791	rs28533776	A	G	-0.0749	0.1924	7	3914756	0.0147	3.48E-07	14731	25.72326415
Fms-related tyrosine kinase 3 ligand levels	GCST90274791	rs35977476	C	G	0.1102	0.0668	9	9191493	0.0244	6.29E-06	14725	22.32537372
Fms-related tyrosine kinase 3 ligand levels	GCST90274791	rs4919613	A	G	-0.0662	0.1973	10	103905779	0.0148	7.71E-06	14286	19.85543632
Fms-related tyrosine kinase 3 ligand levels	GCST90274791	rs55633025	A	G	0.0725	0.4738	1	159890969	0.0129	1.91E-08	12404	32.58992616
Fms-related tyrosine kinase 3 ligand levels	GCST90274791	rs55646869	A	G	0.0529	0.4437	9	129753010	0.0116	5.11E-06	14703	20.33700912
Fms-related tyrosine kinase 3 ligand levels	GCST90274791	rs57191857	A	G	-0.1429	0.9571	9	10640144	0.0299	1.76E-06	14734	24.74569494
Fms-related tyrosine kinase 3 ligand levels	GCST90274791	rs61792394	A	G	-0.1569	0.9624	3	170851052	0.0338	3.45E-06	14286	25.49433153
Fms-related tyrosine kinase 3 ligand levels	GCST90274791	rs6453962	T	C	-0.0559	0.4699	6	77907355	0.0117	1.77E-06	14732	22.96657422
Fms-related tyrosine kinase 3 ligand levels	GCST90274791	rs67811337	A	C	0.1083	0.081	1	6546418	0.024	6.41E-06	13222	23.12479603
Fms-related tyrosine kinase 3 ligand levels	GCST90274791	rs6925032	A	C	0.0676	0.326	6	91008027	0.0128	1.28E-07	14286	28.74244709
Fms-related tyrosine kinase 3 ligand levels	GCST90274791	rs73000965	A	T	0.0588	0.3111	11	113982321	0.0125	2.55E-06	14731	21.86040465
Fms-related tyrosine kinase 3 ligand levels	GCST90274791	rs74722523	T	C	0.3529	0.9914	10	105351013	0.076	3.43E-06	11437	24.33549097
Fms-related tyrosine kinase 3 ligand levels	GCST90274791	rs7624160	T	G	-0.1061	0.6093	3	128381886	0.0119	4.84E-19	14719	79.30280765
Fms-related tyrosine kinase 3 ligand levels	GCST90274791	rs7625643	A	G	0.0611	0.5605	3	141150026	0.0129	2.18E-06	12404	22.85273389
Fms-related tyrosine kinase 3 ligand levels	GCST90274791	rs7726159	A	C	-0.1191	0.3326	5	1282319	0.0128	1.34E-20	14733	93.3550409
Fms-related tyrosine kinase 3 ligand levels	GCST90274791	rs77584520	A	T	0.1313	0.9568	1	78494817	0.0293	7.42E-06	14731	21.02117584
Fms-related tyrosine kinase 3 ligand levels	GCST90274791	rs9381118	T	C	0.0643	0.2577	6	41985436	0.0136	2.27E-06	14285	22.62834328
Glial cell line-derived neurotrophic factor levels	GCST90274792	rs112594435	T	C	0.1531	0.0371	6	134688249	0.0333	4.27E-06	14721	24.69117166
Glial cell line-derived neurotrophic factor levels	GCST90274792	rs117195704	A	G	-0.1377	0.0386	10	61379709	0.0309	8.34E-06	14723	20.74618413
Glial cell line-derived neurotrophic factor levels	GCST90274792	rs11740708	A	G	-0.3888	0.0906	5	37868088	0.0198	7.56E-86	14710	375.7286985
Glial cell line-derived neurotrophic factor levels	GCST90274792	rs144181640	A	T	0.3366	0.9898	2	208746333	0.0697	1.37E-06	13988	32.06963768
Glial cell line-derived neurotrophic factor levels	GCST90274792	rs147483239	T	C	-0.2148	0.019	3	11787496	0.0485	9.47E-06	14726	25.36848803
Glial cell line-derived neurotrophic factor levels	GCST90274792	rs150807191	A	G	-0.1719	0.9717	8	34985123	0.0387	8.92E-06	14725	23.96641518
Glial cell line-derived neurotrophic factor levels	GCST90274792	rs17353853	A	G	0.1022	0.9255	2	165822047	0.0229	8.09E-06	14288	20.60635184
Glial cell line-derived neurotrophic factor levels	GCST90274792	rs2093446	C	G	0.0606	0.3	9	5230371	0.0129	2.63E-06	14288	22.06863916
Glial cell line-derived neurotrophic factor levels	GCST90274792	rs2194229	A	T	-0.1683	0.1296	5	37918839	0.0179	5.34E-21	14288	91.87914397
Glial cell line-derived neurotrophic factor levels	GCST90274792	rs62243355	T	C	-0.0981	0.0997	3	36072052	0.0196	5.58E-07	14731	25.49028138
Glial cell line-derived neurotrophic factor levels	GCST90274792	rs72743928	T	C	0.0871	0.1091	9	98815653	0.0192	5.72E-06	14288	21.09947318
Glial cell line-derived neurotrophic factor levels	GCST90274792	rs77671113	A	C	-0.1194	0.0859	10	87694408	0.0208	9.45E-09	14725	33.03659243
Glial cell line-derived neurotrophic factor levels	GCST90274792	rs9409461	A	G	0.0528	0.4811	9	94530989	0.0119	9.12E-06	14288	19.91280505
Hepatocyte growth factor levels	GCST90274793	rs113903858	A	G	0.3666	0.014	8	72362254	0.0747	9.22E-07	11137	41.46908843
Hepatocyte growth factor levels	GCST90274793	rs114581807	A	G	0.2031	0.0214	1	190171653	0.0452	7.01E-06	14734	25.4965558
Hepatocyte growth factor levels	GCST90274793	rs115009171	A	G	0.4297	0.0078	6	622484	0.0934	4.21E-06	10300	29.5155163
Hepatocyte growth factor levels	GCST90274793	rs138848271	T	C	-0.405	0.9907	1	83864840	0.0832	1.13E-06	10793	32.71459028
Hepatocyte growth factor levels	GCST90274793	rs189111993	T	C	0.266	0.0183	5	175563330	0.0595	7.80E-06	11382	29.00486946
Hepatocyte growth factor levels	GCST90274793	rs1963492	T	C	-0.0749	0.1917	8	2653987	0.0168	8.26E-06	11335	19.73735322
Hepatocyte growth factor levels	GCST90274793	rs2737756	A	G	0.2047	0.0276	3	128064791	0.0391	1.65E-07	14718	33.17320166
Hepatocyte growth factor levels	GCST90274793	rs34219417	T	C	0.0992	0.8959	1	38949303	0.0217	4.84E-06	14286	26.26705265
Hepatocyte growth factor levels	GCST90274793	rs4963955	T	C	0.1359	0.9623	12	26274153	0.0307	9.57E-06	14722	19.75199293
Hepatocyte growth factor levels	GCST90274793	rs5745687	T	C	-0.1943	0.0608	7	81359051	0.0242	9.83E-16	14733	63.78903568
Hepatocyte growth factor levels	GCST90274793	rs5745692	C	G	-0.1545	0.964	7	81358266	0.0332	3.26E-06	14716	24.41840988
Hepatocyte growth factor levels	GCST90274793	rs59950280	A	G	0.1219	0.328	4	3452345	0.0131	1.34E-20	13222	87.16983488
Hepatocyte growth factor levels	GCST90274793	rs61897389	T	G	-0.0761	0.1322	11	47380087	0.0171	8.58E-06	14723	19.58687649
Hepatocyte growth factor levels	GCST90274793	rs6709159	A	G	0.0564	0.4434	2	108946178	0.0114	7.52E-07	14734	23.16707613
Hepatocyte growth factor levels	GCST90274793	rs73012713	A	G	-0.222	0.0162	6	146855017	0.0501	9.37E-06	14286	22.47451886
Hepatocyte growth factor levels	GCST90274793	rs74130123	T	C	-0.2429	0.9809	10	30042437	0.0489	6.79E-07	14734	32.64119308
Hepatocyte growth factor levels	GCST90274793	rs7620568	A	G	-0.0856	0.1397	3	171934440	0.0179	1.73E-06	12846	22.66155627
Hepatocyte growth factor levels	GCST90274793	rs79246709	T	G	0.1375	0.0427	7	19933976	0.0305	6.54E-06	14719	22.7825537
Hepatocyte growth factor levels	GCST90274793	rs80308275	T	C	-0.1177	0.0698	4	153539149	0.026	5.98E-06	14731	26.54421651
Interferon gamma levels	GCST90274794	rs1392570	A	G	-0.0627	0.6157	3	20774445	0.0139	6.46E-06	11345	21.14176583
Interferon gamma levels	GCST90274794	rs140562194	T	C	0.4666	0.0122	11	110972327	0.0897	1.97E-07	7396	39.00431923
Interferon gamma levels	GCST90274794	rs34658335	T	C	0.1163	0.0793	7	10535996	0.0261	8.35E-06	11345	22.44746455
Interferon gamma levels	GCST90274794	rs557338678	T	C	0.2392	0.0411	7	30582562	0.0533	7.20E-06	6879	31.15513004
Interferon gamma levels	GCST90274794	rs61863416	A	G	0.136	0.9427	10	130545142	0.0283	1.54E-06	11774	23.56974393
Interferon gamma levels	GCST90274794	rs61904946	T	G	0.1257	0.0613	11	116241126	0.0282	8.29E-06	11792	21.47791333
Interferon gamma levels	GCST90274794	rs6442763	A	C	0.0648	0.4253	3	2921515	0.014	3.68E-06	11345	23.33119017
Interferon gamma levels	GCST90274794	rs67101138	T	G	0.1461	0.9482	2	19234534	0.0307	1.95E-06	11793	24.77549664
Interferon gamma levels	GCST90274794	rs7909512	A	G	0.0567	0.5207	10	3683786	0.0128	9.44E-06	11775	18.92237878
Interferon gamma levels	GCST90274794	rs80064136	A	G	0.2305	0.9818	1	46963687	0.0521	9.68E-06	11791	22.42686848
Interleukin-10 levels	GCST90274795	rs10067443	T	C	-0.0753	0.8011	5	19244332	0.0149	4.33E-07	14296	25.87501978
Interleukin-10 levels	GCST90274795	rs116018601	T	C	0.1763	0.9715	5	132022975	0.0398	9.44E-06	14727	25.38783837
Interleukin-10 levels	GCST90274795	rs12123181	A	G	-0.0996	0.2042	1	206954566	0.0151	4.22E-11	14296	46.23433264
Interleukin-10 levels	GCST90274795	rs1370717	A	G	-0.0534	0.4388	3	32354387	0.0118	6.03E-06	14730	20.71337781
Interleukin-10 levels	GCST90274795	rs138203589	T	G	0.1937	0.0455	2	125939274	0.0418	3.59E-06	14730	48.15462371
Interleukin-10 levels	GCST90274795	rs148332061	C	G	0.1112	0.1005	7	590757	0.0239	3.28E-06	13232	29.64412718
Interleukin-10 levels	GCST90274795	rs150408090	A	G	0.3666	0.9898	6	122709508	0.0761	1.45E-06	12313	33.49932208
Interleukin-10 levels	GCST90274795	rs17654493	T	C	0.2951	0.014	6	18825879	0.0626	2.43E-06	12313	29.66962732
Interleukin-10 levels	GCST90274795	rs188535859	T	C	-0.2351	0.0174	2	201728383	0.0486	1.32E-06	14741	27.90942397
Interleukin-10 levels	GCST90274795	rs28651780	T	C	-0.0746	0.8437	4	68058232	0.0167	7.93E-06	14296	21.01098261
Interleukin-10 levels	GCST90274795	rs3135932	A	G	-0.1597	0.823	11	117864063	0.0154	3.39E-25	14744	110.3591564
Interleukin-10 levels	GCST90274795	rs34059323	A	G	-0.1789	0.0275	7	148496619	0.0401	8.14E-06	14744	25.27979129
Interleukin-10 levels	GCST90274795	rs3769274	A	G	0.0771	0.8403	2	173757986	0.0162	1.94E-06	14742	23.55423237
Interleukin-10 levels	GCST90274795	rs385697	T	C	0.0555	0.6126	6	7880027	0.0119	3.10E-06	14727	21.55972837
Interleukin-10 levels	GCST90274795	rs389239	A	G	-0.0574	0.6162	6	169465075	0.0125	4.39E-06	14296	22.31061579
Interleukin-10 levels	GCST90274795	rs398518	A	G	-0.1293	0.9146	3	8954959	0.0218	3.01E-09	14296	37.42877408
Interleukin-10 levels	GCST90274795	rs4655953	A	G	0.0565	0.3683	1	87832695	0.0121	3.02E-06	14722	21.89741614
Interleukin-10 levels	GCST90274795	rs66624860	T	C	0.0681	0.2791	8	61861039	0.0143	1.91E-06	12799	23.92646235
Interleukin-10 levels	GCST90274795	rs67037615	T	C	-0.1528	0.8893	6	32453163	0.0196	6.39E-15	14296	66.01269161
Interleukin-10 levels	GCST90274795	rs72701782	A	G	0.0981	0.0999	4	185304872	0.0211	3.33E-06	14296	24.78165616
Interleukin-10 levels	GCST90274795	rs73226323	T	C	0.1847	0.9755	3	111531258	0.0415	8.56E-06	14738	24.06830531
Interleukin-10 levels	GCST90274795	rs79438518	A	T	-0.2845	0.0122	9	18625666	0.0618	4.15E-06	13809	26.98800515
Interleukin-10 receptor subunit alpha levels	GCST90274796	rs12026492	T	C	0.0709	0.2527	1	226676794	0.0156	5.50E-06	11345	21.57624858
Interleukin-10 receptor subunit alpha levels	GCST90274796	rs180893431	A	C	0.4057	0.9896	6	78703747	0.0865	2.73E-06	9340	31.74393486
Interleukin-10 receptor subunit alpha levels	GCST90274796	rs28408877	C	G	-0.069	0.7429	1	247347252	0.0153	6.49E-06	11345	20.66707968
Interleukin-10 receptor subunit alpha levels	GCST90274796	rs286605	T	G	0.0623	0.5891	5	154443639	0.0131	1.98E-06	11793	22.1972262
Interleukin-10 receptor subunit alpha levels	GCST90274796	rs3135932	A	G	-0.0844	0.8171	11	117864063	0.0168	5.07E-07	11793	25.15823114
Interleukin-10 receptor subunit alpha levels	GCST90274796	rs41272625	T	G	0.082	0.1526	3	158540291	0.0179	4.63E-06	11784	20.52464289
Interleukin-10 receptor subunit alpha levels	GCST90274796	rs492616	A	G	-0.0835	0.8497	6	116712455	0.0189	9.96E-06	11344	20.23444476
Interleukin-10 receptor subunit alpha levels	GCST90274796	rs62262707	A	C	0.2156	0.0253	3	83110489	0.0483	8.05E-06	11345	26.06415882
Interleukin-10 receptor subunit alpha levels	GCST90274796	rs6670799	A	G	-0.1247	0.0839	1	56566352	0.0252	7.48E-07	11345	27.17909879
Interleukin-10 receptor subunit alpha levels	GCST90274796	rs79202194	T	C	-0.0993	0.1001	8	27864161	0.0224	9.29E-06	11792	20.98180384
Interleukin-10 receptor subunit alpha levels	GCST90274796	rs80137559	T	C	0.2347	0.9822	10	18335103	0.0511	4.37E-06	11791	22.75046987
Interleukin-10 receptor subunit alpha levels	GCST90274796	rs9472032	A	C	0.0968	0.1006	6	43294041	0.0214	6.09E-06	11793	20.02715422
Interleukin-10 receptor subunit alpha levels	GCST90274796	rs958402	T	C	0.06	0.4233	8	97437587	0.0134	7.55E-06	11345	19.97205047
Interleukin-10 receptor subunit beta levels	GCST90274797	rs111850948	A	G	-0.0843	0.1348	7	25740142	0.0181	3.20E-06	14286	23.71711683
Interleukin-10 receptor subunit beta levels	GCST90274797	rs112798338	T	C	0.1926	0.026	1	228433772	0.0411	2.78E-06	14286	26.8869424
Interleukin-10 receptor subunit beta levels	GCST90274797	rs114288486	T	C	0.1449	0.0363	1	212796908	0.0311	3.17E-06	14730	21.66693419
Interleukin-10 receptor subunit beta levels	GCST90274797	rs115242284	T	C	-0.1662	0.027	4	183615376	0.0373	8.36E-06	14724	21.39765684
Interleukin-10 receptor subunit beta levels	GCST90274797	rs1153572	T	C	-0.0548	0.5866	3	4275803	0.0119	4.12E-06	14286	20.83466329
Interleukin-10 receptor subunit beta levels	GCST90274797	rs116315732	T	C	0.1988	0.0212	2	176630651	0.0402	7.60E-07	14734	24.20288823
Interleukin-10 receptor subunit beta levels	GCST90274797	rs116898411	A	G	-0.1593	0.96	8	128868102	0.0349	5.01E-06	14286	27.89265414
Interleukin-10 receptor subunit beta levels	GCST90274797	rs117092856	A	G	-0.3461	0.0088	6	150298636	0.0783	9.86E-06	13420	28.09787188
Interleukin-10 receptor subunit beta levels	GCST90274797	rs11731108	C	G	-0.0592	0.7134	4	185140403	0.0132	7.30E-06	14286	20.50007191
Interleukin-10 receptor subunit beta levels	GCST90274797	rs12087642	A	G	-0.0533	0.3491	1	216769382	0.0118	6.27E-06	14719	19.02518503
Interleukin-10 receptor subunit beta levels	GCST90274797	rs142421172	A	G	0.208	0.0438	1	179682087	0.031	1.95E-11	12840	46.69319559
Interleukin-10 receptor subunit beta levels	GCST90274797	rs145144288	T	G	-0.3019	0.9879	10	121606887	0.0671	6.82E-06	14286	31.19261417
Interleukin-10 receptor subunit beta levels	GCST90274797	rs192325200	A	G	-0.2327	0.9827	10	71477178	0.0505	4.07E-06	13867	25.57466978
Interleukin-10 receptor subunit beta levels	GCST90274797	rs34361138	A	G	0.0532	0.5488	6	41174158	0.0113	2.50E-06	14732	20.67513492
Interleukin-10 receptor subunit beta levels	GCST90274797	rs4686528	A	G	-0.1435	0.9488	3	189486023	0.0317	5.99E-06	14286	28.63505572
Interleukin-10 receptor subunit beta levels	GCST90274797	rs7574167	A	G	0.0637	0.2684	2	43150924	0.0135	2.38E-06	12832	20.47784946
Interleukin-10 receptor subunit beta levels	GCST90274797	rs7815666	T	C	0.0512	0.5351	8	18274205	0.0113	5.87E-06	14732	19.23685027
Interleukin-10 receptor subunit beta levels	GCST90274797	rs7855466	T	C	0.0861	0.1723	9	136121303	0.0169	3.49E-07	11783	24.96295232
Interleukin-10 receptor subunit beta levels	GCST90274797	rs9685374	A	G	-0.0618	0.2721	4	119751261	0.0134	3.99E-06	14286	21.64285678
Interleukin-12 subunit beta levels	GCST90274798	rs10043720	A	G	-0.4981	0.3025	5	158767333	0.0132	1.00E-300	12402	1450.053855
Interleukin-12 subunit beta levels	GCST90274798	rs1110261	A	G	0.0843	0.2045	3	5019936	0.0148	1.23E-08	14287	33.10580928
Interleukin-12 subunit beta levels	GCST90274798	rs11252171	A	G	0.1012	0.069	10	3938370	0.0235	1.66E-05	14735	19.41121867
Interleukin-12 subunit beta levels	GCST90274798	rs116278732	C	G	-0.2733	0.0188	1	183590622	0.0631	1.48E-05	11240	31.05360988
Interleukin-12 subunit beta levels	GCST90274798	rs116906022	A	C	0.2791	0.9841	8	14877316	0.0653	1.92E-05	13800	33.71802681
Interleukin-12 subunit beta levels	GCST90274798	rs12074078	T	G	-0.1478	0.0328	1	225514704	0.0344	1.74E-05	14713	20.41801641
Interleukin-12 subunit beta levels	GCST90274798	rs12639588	A	G	-0.2517	0.5635	3	188121263	0.0117	1.18E-102	14287	459.520891
Interleukin-12 subunit beta levels	GCST90274798	rs12766137	C	G	0.0709	0.8109	10	94525783	0.0149	1.95E-06	14726	22.73406743
Interleukin-12 subunit beta levels	GCST90274798	rs139255493	T	C	-0.2593	0.0222	11	20172531	0.0596	1.36E-05	12791	37.44072027
Interleukin-12 subunit beta levels	GCST90274798	rs142057772	A	G	-0.1893	0.03	12	17251217	0.0363	1.84E-07	14728	30.77625027
Interleukin-12 subunit beta levels	GCST90274798	rs144682036	T	C	-0.2661	0.0138	7	8215664	0.0611	1.33E-05	12934	24.97280792
Interleukin-12 subunit beta levels	GCST90274798	rs148549227	T	C	0.1088	0.0889	3	171348710	0.0228	1.82E-06	12403	23.82571264
Interleukin-12 subunit beta levels	GCST90274798	rs17428069	A	G	-0.0546	0.7108	4	82313016	0.0128	1.99E-05	14724	18.06593382
Interleukin-12 subunit beta levels	GCST90274798	rs1932604	T	G	0.0721	0.1469	10	56473373	0.0164	1.10E-05	14726	19.209422
Interleukin-12 subunit beta levels	GCST90274798	rs202075	T	C	-0.1015	0.0646	6	13269477	0.0237	1.85E-05	14733	18.3639142
Interleukin-12 subunit beta levels	GCST90274798	rs2249989	C	G	-0.0669	0.2514	10	73105421	0.0138	1.25E-06	14286	24.10346056
Interleukin-12 subunit beta levels	GCST90274798	rs2535288	A	C	0.0507	0.5049	6	31064007	0.0117	1.47E-05	14735	18.95805943
Interleukin-12 subunit beta levels	GCST90274798	rs2721797	A	C	0.0646	0.1837	7	24770428	0.0151	1.88E-05	14734	18.46118539
Interleukin-12 subunit beta levels	GCST90274798	rs34803000	T	C	-0.0602	0.2289	6	140814165	0.014	1.71E-05	14287	18.29850784
Interleukin-12 subunit beta levels	GCST90274798	rs539598	T	C	-0.0672	0.2822	11	96026074	0.0129	1.90E-07	14731	26.99588258
Interleukin-12 subunit beta levels	GCST90274798	rs55753119	A	C	0.0553	0.3097	5	157770028	0.0129	1.81E-05	14286	18.70154184
Interleukin-12 subunit beta levels	GCST90274798	rs59742217	T	C	-0.098	0.0919	4	141563138	0.0225	1.33E-05	14287	22.93550505
Interleukin-12 subunit beta levels	GCST90274798	rs612435	T	C	-0.1025	0.0692	3	22945837	0.0239	1.80E-05	14287	19.36014615
Interleukin-12 subunit beta levels	GCST90274798	rs62493721	C	G	0.1698	0.9738	8	5272292	0.0387	1.15E-05	14727	21.69557396
Interleukin-12 subunit beta levels	GCST90274798	rs66911705	T	C	0.1635	0.9715	11	115650187	0.0378	1.52E-05	14721	21.82100995
Interleukin-12 subunit beta levels	GCST90274798	rs6747207	A	G	-0.0556	0.3207	2	64961127	0.0126	1.02E-05	14286	19.26528095
Interleukin-12 subunit beta levels	GCST90274798	rs6870256	T	C	0.0725	0.5786	5	158847071	0.0119	1.11E-09	14716	37.81153643
Interleukin-12 subunit beta levels	GCST90274798	rs6968201	T	G	-0.0622	0.5425	7	6408796	0.0119	1.72E-07	14287	27.48632585
Interleukin-12 subunit beta levels	GCST90274798	rs726838	A	T	-0.0552	0.6904	3	141072666	0.0126	1.18E-05	14721	19.1979241
Interleukin-12 subunit beta levels	GCST90274798	rs76852670	A	G	0.1281	0.0744	9	139548323	0.0298	1.72E-05	10273	23.2659033
Interleukin-12 subunit beta levels	GCST90274798	rs77305724	T	C	-0.1757	0.9741	4	96458003	0.0403	1.30E-05	14716	22.95538573
Interleukin-12 subunit beta levels	GCST90274798	rs78741787	T	C	0.2608	0.9855	12	5264033	0.0607	1.73E-05	12032	23.4304412
Interleukin-12 subunit beta levels	GCST90274798	rs9882817	A	C	0.177	0.0226	3	130320392	0.0405	1.24E-05	14733	20.41695826
Interleukin-12 subunit beta levels	GCST90274798	rs9884355	C	G	0.0513	0.3749	4	159705986	0.0119	1.63E-05	14722	18.17914679
Interleukin-13 levels	GCST90274799	rs10446322	A	G	0.064	0.3961	3	143068250	0.0132	1.24E-06	11777	23.11918898
Interleukin-13 levels	GCST90274799	rs10752781	T	G	0.0595	0.4904	1	234425332	0.0134	8.98E-06	11344	20.10493178
Interleukin-13 levels	GCST90274799	rs10917637	A	G	0.0692	0.3447	1	162878651	0.0136	3.61E-07	11772	25.5176479
Interleukin-13 levels	GCST90274799	rs11251952	A	G	-0.1845	0.0751	10	3623961	0.0397	3.36E-06	11344	53.88969056
Interleukin-13 levels	GCST90274799	rs11757926	C	G	0.1458	0.9259	6	41584211	0.0327	8.25E-06	7943	23.23117591
Interleukin-13 levels	GCST90274799	rs13119159	A	G	0.0739	0.4958	4	40938582	0.0132	2.16E-08	11344	31.05312446
Interleukin-13 levels	GCST90274799	rs13297881	T	G	0.1562	0.9494	9	4934758	0.035	8.09E-06	11344	26.65021417
Interleukin-13 levels	GCST90274799	rs1472639	A	C	0.0677	0.2405	6	55271616	0.015	6.38E-06	11790	19.77052018
Interleukin-13 levels	GCST90274799	rs149979178	A	G	0.1832	0.9229	7	61999529	0.039	2.63E-06	6901	33.10971068
Interleukin-13 levels	GCST90274799	rs181829077	A	C	0.448	0.9937	1	210429399	0.0997	7.01E-06	9956	25.07680647
Interleukin-13 levels	GCST90274799	rs183684201	C	G	-0.2968	0.9858	5	9974643	0.0628	2.29E-06	11782	29.12410807
Interleukin-13 levels	GCST90274799	rs2073696	A	G	-0.0992	0.112	8	17271300	0.0219	5.91E-06	11782	23.10364747
Interleukin-13 levels	GCST90274799	rs2485365	A	G	0.0579	0.4703	6	159512373	0.0129	7.18E-06	11776	19.69890614
Interleukin-13 levels	GCST90274799	rs36038515	A	G	0.0892	0.1389	3	8912627	0.0197	5.96E-06	11344	21.62880765
Interleukin-13 levels	GCST90274799	rs36107074	T	C	-0.0706	0.2438	11	11427220	0.0159	8.99E-06	11343	20.8814198
Interleukin-13 levels	GCST90274799	rs4260678	A	G	0.0713	0.7649	5	33630839	0.016	8.34E-06	11786	21.58508987
Interleukin-13 levels	GCST90274799	rs4535095	T	C	0.0594	0.5305	2	98857893	0.0134	9.30E-06	11344	19.96997438
Interleukin-13 levels	GCST90274799	rs74647203	A	G	-0.2845	0.0136	6	16610802	0.0629	6.10E-06	11792	25.65928013
Interleukin-13 levels	GCST90274799	rs76219628	A	G	0.169	0.0397	7	154418309	0.0357	2.20E-06	11344	24.75353817
Interleukin-13 levels	GCST90274799	rs909357	A	G	-0.1099	0.0772	8	133902602	0.0247	8.61E-06	11777	20.29827792
Interleukin-13 levels	GCST90274799	rs9881117	A	G	-0.0656	0.3094	3	123702960	0.0141	3.28E-06	11791	21.72005564
Interleukin-15 receptor subunit alpha levels	GCST90274800	rs1004308	T	C	0.0727	0.1931	9	124977274	0.0162	7.20E-06	11783	19.43564005
Interleukin-15 receptor subunit alpha levels	GCST90274800	rs117428573	A	C	-0.3132	0.0119	8	27696981	0.0684	4.67E-06	10857	25.09887208
Interleukin-15 receptor subunit alpha levels	GCST90274800	rs12570881	A	T	-0.0867	0.8028	10	5815194	0.0174	6.27E-07	11344	27.05870289
Interleukin-15 receptor subunit alpha levels	GCST90274800	rs142180961	T	C	0.2488	0.0166	12	38055500	0.0553	6.82E-06	10724	21.71318064
Interleukin-15 receptor subunit alpha levels	GCST90274800	rs145793996	A	G	-0.2278	0.9801	11	37594094	0.0492	3.66E-06	11779	23.88776846
Interleukin-15 receptor subunit alpha levels	GCST90274800	rs17129907	A	G	-0.1381	0.9503	11	97047987	0.0303	5.17E-06	11790	21.27441787
Interleukin-15 receptor subunit alpha levels	GCST90274800	rs17635883	A	G	0.0937	0.122	7	51409710	0.0211	8.96E-06	11344	21.37326136
Interleukin-15 receptor subunit alpha levels	GCST90274800	rs2228059	T	G	0.3692	0.5146	10	6002368	0.0127	8.39E-186	11344	828.784268
Interleukin-15 receptor subunit alpha levels	GCST90274800	rs62144964	A	G	0.0852	0.1223	2	31652761	0.019	7.32E-06	11782	18.38672446
Interleukin-15 receptor subunit alpha levels	GCST90274800	rs6751509	T	C	0.0577	0.3704	2	52233445	0.0128	6.55E-06	11782	18.32050789
Interleukin-15 receptor subunit alpha levels	GCST90274800	rs679874	A	G	0.0629	0.7114	6	153065996	0.0139	6.03E-06	11779	19.16382824
Interleukin-15 receptor subunit alpha levels	GCST90274800	rs6845172	C	G	0.0778	0.8203	4	140657353	0.0162	1.57E-06	11772	21.0407938
Interleukin-15 receptor subunit alpha levels	GCST90274800	rs7898286	T	G	-0.1967	0.3975	10	6009462	0.0135	4.34E-48	11344	214.1640636
Interleukin-15 receptor subunit alpha levels	GCST90274800	rs79638163	T	G	0.176	0.9701	1	235799305	0.0398	9.77E-06	11792	21.22452353
Interleukin-15 receptor subunit alpha levels	GCST90274800	rs9270551	A	G	0.0749	0.7077	6	32560501	0.0153	9.81E-07	11344	26.38581092
Interleukin-17A levels	GCST90274801	rs145734140	A	G	-0.3662	0.985	8	82998811	0.0815	7.01E-06	8187	32.56396343
Interleukin-17A levels	GCST90274801	rs1462017	C	G	-0.0893	0.1776	8	70106392	0.017	1.50E-07	11774	27.4866676
Interleukin-17A levels	GCST90274801	rs17448036	A	G	-0.0585	0.5609	3	189579511	0.0128	4.87E-06	11783	19.89323836
Interleukin-17A levels	GCST90274801	rs2731803	T	C	-0.0713	0.3974	5	17221637	0.0161	9.49E-06	11782	28.75213191
Interleukin-17A levels	GCST90274801	rs33998516	A	C	-0.0802	0.7781	1	96622380	0.0164	1.01E-06	11336	25.23018005
Interleukin-17A levels	GCST90274801	rs34557923	T	G	0.2446	0.9819	10	67955765	0.0517	2.23E-06	10913	23.25293899
Interleukin-17A levels	GCST90274801	rs4877075	A	G	0.0908	0.1411	9	91976386	0.0192	2.25E-06	11336	22.69463789
Interleukin-17A levels	GCST90274801	rs56702825	A	G	0.1383	0.9451	8	504034	0.0303	5.01E-06	11766	23.39603912
Interleukin-17A levels	GCST90274801	rs75788494	T	C	-0.2432	0.021	2	13468626	0.0525	3.61E-06	10574	25.77352128
Interleukin-17A levels	GCST90274801	rs77529534	T	C	-0.1279	0.9323	9	27215497	0.0272	2.57E-06	11775	24.361292
Interleukin-17A levels	GCST90274801	rs79982350	C	G	-0.1467	0.0555	9	31560030	0.0295	6.60E-07	11336	25.63004428
Interleukin-17C levels	GCST90274802	rs1072074	A	G	-0.0649	0.5847	4	24758319	0.0141	4.17E-06	11785	24.15236046
Interleukin-17C levels	GCST90274802	rs113334480	T	C	-0.0962	0.8992	3	184205438	0.0217	9.29E-06	11788	19.80580986
Interleukin-17C levels	GCST90274802	rs113702571	T	C	-0.2558	0.9848	8	118629302	0.0564	5.75E-06	11786	23.12954193
Interleukin-17C levels	GCST90274802	rs114882743	A	T	-0.3259	0.9804	1	176930254	0.0548	2.73E-09	11345	46.49030332
Interleukin-17C levels	GCST90274802	rs11931996	T	C	-0.1219	0.9068	4	152291909	0.0262	3.28E-06	11345	28.56175865
Interleukin-17C levels	GCST90274802	rs12092228	T	G	0.1508	0.0512	1	242536005	0.0327	4.00E-06	9892	21.89950032
Interleukin-17C levels	GCST90274802	rs139152046	T	G	-0.2421	0.0211	12	23245149	0.0536	6.28E-06	9422	22.86357157
Interleukin-17C levels	GCST90274802	rs1920106	T	C	0.0633	0.3948	7	21240100	0.0132	1.62E-06	11792	22.61828382
Interleukin-17C levels	GCST90274802	rs2408771	T	G	0.0625	0.4358	5	126053775	0.0138	5.93E-06	11345	21.83098441
Interleukin-17C levels	GCST90274802	rs2770113	A	G	0.0604	0.4998	6	158194819	0.0135	7.67E-06	11345	20.72834629
Interleukin-17C levels	GCST90274802	rs2814092	C	G	0.0624	0.6437	6	66547346	0.0135	3.80E-06	11792	21.09544473
Interleukin-17C levels	GCST90274802	rs28552890	A	T	-0.096	0.8859	8	23691952	0.0215	8.00E-06	11345	21.17291437
Interleukin-17C levels	GCST90274802	rs541607428	A	G	0.3402	0.0121	1	86710244	0.0755	6.61E-06	7902	21.91933559
Interleukin-17C levels	GCST90274802	rs59356989	A	G	-0.0882	0.8432	5	107423766	0.0177	6.26E-07	11790	24.29843109
Interleukin-17C levels	GCST90274802	rs6874610	T	G	-0.0649	0.2795	5	39436460	0.0144	6.58E-06	11783	20.01956871
Interleukin-17C levels	GCST90274802	rs72815428	T	C	-0.1673	0.0423	5	174836306	0.0366	4.85E-06	11775	26.75869062
Interleukin-17C levels	GCST90274802	rs75246422	T	C	-0.0951	0.1233	5	174179760	0.0201	2.23E-06	11793	23.09966827
Interleukin-17C levels	GCST90274802	rs75360344	A	G	-0.1414	0.0498	7	35414652	0.031	5.08E-06	11774	22.31752341
Interleukin-17C levels	GCST90274802	rs7559734	T	C	-0.0915	0.8803	2	212465664	0.0206	8.92E-06	11345	20.04896299
Interleukin-17C levels	GCST90274802	rs77654242	T	G	-0.2174	0.9707	2	136675328	0.0469	3.56E-06	10294	27.74410078
Interleukin-17C levels	GCST90274802	rs78289993	A	G	0.1577	0.961	8	14156196	0.0351	7.03E-06	11785	22.00632899
Interleukin-17C levels	GCST90274802	rs79340054	T	C	0.138	0.9508	10	19368604	0.0309	7.97E-06	11780	21.02269942
Interleukin-18 levels	GCST90274803	rs113841145	A	G	0.2866	0.9893	11	116331456	0.0629	5.20E-06	13809	24.05189867
Interleukin-18 levels	GCST90274803	rs115120333	T	C	-0.1967	0.9795	1	78975194	0.0443	8.99E-06	14743	22.9403108
Interleukin-18 levels	GCST90274803	rs11605127	C	G	-0.0629	0.7543	11	268430	0.0137	4.41E-06	14730	21.63025724
Interleukin-18 levels	GCST90274803	rs11918804	A	C	-0.1184	0.9337	3	196038580	0.0266	8.54E-06	11791	20.49678189
Interleukin-18 levels	GCST90274803	rs12201187	A	T	0.0676	0.2767	6	162785078	0.0138	9.65E-07	13245	24.26791757
Interleukin-18 levels	GCST90274803	rs12648080	A	G	0.072	0.8077	4	121893301	0.0146	8.16E-07	14743	23.77668139
Interleukin-18 levels	GCST90274803	rs12681624	C	G	-0.0935	0.8179	8	144606172	0.0157	2.59E-09	13657	35.65229671
Interleukin-18 levels	GCST90274803	rs12711729	T	C	-0.0702	0.7336	2	126751021	0.0153	4.47E-06	11345	21.89087056
Interleukin-18 levels	GCST90274803	rs139760701	A	T	-0.3049	0.989	3	115001900	0.0604	4.46E-07	13809	27.9841737
Interleukin-18 levels	GCST90274803	rs144626837	T	C	0.2026	0.9792	2	125030834	0.0458	9.71E-06	14741	24.68529927
Interleukin-18 levels	GCST90274803	rs17229943	A	C	-0.16	0.9351	5	68682536	0.0267	2.07E-09	14744	45.94948765
Interleukin-18 levels	GCST90274803	rs2954016	T	C	-0.0759	0.3451	8	126402485	0.0156	1.14E-06	13421	35.03370013
Interleukin-18 levels	GCST90274803	rs35495214	T	C	0.1374	0.0465	11	112433719	0.0291	2.34E-06	14735	24.70563124
Interleukin-18 levels	GCST90274803	rs385076	T	C	-0.1857	0.3734	2	32489851	0.0123	1.68E-51	14296	234.4431707
Interleukin-18 levels	GCST90274803	rs4140444	A	G	0.2157	0.0204	6	38300402	0.0461	2.88E-06	14741	27.45905552
Interleukin-18 levels	GCST90274803	rs4612182	A	G	-0.0547	0.5914	6	138336137	0.0123	8.70E-06	14743	21.34714227
Interleukin-18 levels	GCST90274803	rs56266057	T	G	0.0796	0.8662	10	17082153	0.018	9.77E-06	14295	21.02287611
Interleukin-18 levels	GCST90274803	rs56836641	T	C	-0.163	0.0477	7	155637974	0.0301	6.12E-08	14743	35.66759871
Interleukin-18 levels	GCST90274803	rs5744249	A	C	0.2039	0.7618	11	112025306	0.0135	1.53E-51	14742	225.8122327
Interleukin-18 levels	GCST90274803	rs57954386	C	G	-0.1248	0.0665	11	86686181	0.0259	1.45E-06	12201	23.63523829
Interleukin-18 levels	GCST90274803	rs60235102	T	C	0.1154	0.9237	11	105060888	0.0225	2.91E-07	14722	27.68349405
Interleukin-18 levels	GCST90274803	rs62351325	T	C	0.1557	0.9627	5	19698240	0.0344	6.01E-06	14744	25.71107359
Interleukin-18 levels	GCST90274803	rs67424072	T	G	-0.082	0.8341	7	11104167	0.0165	6.71E-07	14296	26.64924536
Interleukin-18 levels	GCST90274803	rs72766437	T	C	0.0637	0.2088	5	83710370	0.0143	8.41E-06	14734	19.77743586
interleukin-18 receptor 1 levels	GCST90274804	rs1002855	A	G	-0.108	0.067	9	29166589	0.0245	1.04E-05	14738	21.52025142
interleukin-18 receptor 1 levels	GCST90274804	rs10171395	A	C	0.0912	0.1155	2	104750692	0.019	1.59E-06	14295	24.33108982
interleukin-18 receptor 1 levels	GCST90274804	rs112826666	T	C	-0.1727	0.034	6	167838322	0.0396	1.29E-05	14730	28.91120401
interleukin-18 receptor 1 levels	GCST90274804	rs117195704	A	G	-0.1505	0.0389	10	61379709	0.0313	1.52E-06	14730	24.98625177
interleukin-18 receptor 1 levels	GCST90274804	rs12037863	T	C	0.0868	0.1231	1	15409427	0.0202	1.73E-05	11771	19.17450341
interleukin-18 receptor 1 levels	GCST90274804	rs12520288	C	G	0.1466	0.041	5	120299204	0.0335	1.21E-05	11790	19.95607508
interleukin-18 receptor 1 levels	GCST90274804	rs13282006	T	C	-0.0566	0.651	8	9546663	0.0131	1.56E-05	12859	18.74310667
interleukin-18 receptor 1 levels	GCST90274804	rs144596726	T	C	-0.1336	0.0493	4	104290861	0.0312	1.85E-05	14295	23.95432649
interleukin-18 receptor 1 levels	GCST90274804	rs151159089	T	C	0.2937	0.0141	9	138878575	0.0684	1.76E-05	9794	23.53986996
interleukin-18 receptor 1 levels	GCST90274804	rs1812326	T	C	0.2401	0.3831	2	102860411	0.0117	1.39E-93	14737	412.7522324
interleukin-18 receptor 1 levels	GCST90274804	rs186611835	A	T	-0.3146	0.0127	2	132580547	0.0722	1.32E-05	11870	29.52956728
interleukin-18 receptor 1 levels	GCST90274804	rs35021151	A	G	-0.1646	0.0317	3	58414784	0.0342	1.49E-06	14735	24.54556222
interleukin-18 receptor 1 levels	GCST90274804	rs469901	A	C	0.0663	0.2072	1	162397407	0.0152	1.29E-05	14294	20.66955323
interleukin-18 receptor 1 levels	GCST90274804	rs58933240	A	C	0.2921	0.626	2	102942920	0.0144	1.75E-91	12411	516.3960409
interleukin-18 receptor 1 levels	GCST90274804	rs62257659	A	G	-0.2015	0.9745	3	79589418	0.042	1.61E-06	14727	29.77382814
interleukin-18 receptor 1 levels	GCST90274804	rs6765634	T	C	-0.0607	0.2117	3	124237591	0.0142	1.91E-05	14736	18.14156854
interleukin-18 receptor 1 levels	GCST90274804	rs73176820	T	C	-0.0943	0.0812	7	156043710	0.0217	1.39E-05	14743	19.58546922
interleukin-18 receptor 1 levels	GCST90274804	rs75866074	A	G	0.124	0.0621	1	34073424	0.0284	1.26E-05	14295	25.64622576
interleukin-18 receptor 1 levels	GCST90274804	rs77318651	A	G	0.1855	0.9716	2	25488193	0.043	1.60E-05	13352	25.3998085
interleukin-18 receptor 1 levels	GCST90274804	rs78199195	A	G	-0.0956	0.8928	3	146882115	0.0196	1.07E-06	14295	25.04831815
interleukin-18 receptor 1 levels	GCST90274804	rs79110999	T	G	0.1698	0.0347	9	1314211	0.0385	1.03E-05	14732	28.50621465
interleukin-18 receptor 1 levels	GCST90274804	rs9375912	A	G	0.0541	0.3424	6	133017747	0.0125	1.50E-05	14294	18.8619191
Interleukin-1-alpha levels	GCST90274805	rs10057700	A	G	-0.0822	0.4388	5	161958436	0.0181	5.59E-06	8587	28.6645989
Interleukin-1-alpha levels	GCST90274805	rs10063171	T	G	0.0775	0.1932	5	67352803	0.0175	9.49E-06	11340	21.26947718
Interleukin-1-alpha levels	GCST90274805	rs10233998	T	G	0.131	0.0604	7	89060931	0.0286	4.64E-06	11785	22.99615202
Interleukin-1-alpha levels	GCST90274805	rs115494443	A	G	0.2658	0.0186	1	116784131	0.0565	2.55E-06	10853	28.06017179
Interleukin-1-alpha levels	GCST90274805	rs115602471	T	C	0.2215	0.0311	2	170964850	0.0469	2.33E-06	11340	33.62321698
Interleukin-1-alpha levels	GCST90274805	rs11759846	A	G	-0.3263	0.0799	6	32586222	0.0266	1.36E-34	11788	187.4411487
Interleukin-1-alpha levels	GCST90274805	rs12047801	T	C	0.0783	0.174	1	105113404	0.0171	4.67E-06	11785	20.80198269
Interleukin-1-alpha levels	GCST90274805	rs12529944	T	C	-0.0845	0.178	6	84066908	0.0189	7.79E-06	11340	23.73996525
Interleukin-1-alpha levels	GCST90274805	rs16886503	A	T	0.2438	0.9824	8	89744017	0.0524	3.28E-06	11786	24.27083543
Interleukin-1-alpha levels	GCST90274805	rs190042298	A	G	0.1502	0.0497	3	147628690	0.0339	9.39E-06	9897	21.13144784
Interleukin-1-alpha levels	GCST90274805	rs523604	A	G	0.0754	0.5264	11	118755738	0.0142	1.10E-07	10290	29.24583602
Interleukin-1-alpha levels	GCST90274805	rs565705003	A	G	0.4469	0.9892	2	14051826	0.1004	8.54E-06	7456	31.94517047
Interleukin-1-alpha levels	GCST90274805	rs72937918	T	C	-0.2056	0.0233	11	80672314	0.0452	5.40E-06	11772	22.68851924
Interleukin-1-alpha levels	GCST90274805	rs76012752	A	G	0.1568	0.9527	12	28953348	0.0352	8.41E-06	11340	25.17904582
Interleukin-2 levels	GCST90274806	rs10996419	T	C	-0.1222	0.9188	10	67202938	0.0259	2.38E-06	11784	26.31099098
Interleukin-2 levels	GCST90274806	rs111783480	A	G	-0.1462	0.1075	4	14756774	0.0329	8.84E-06	9265	38.14854781
Interleukin-2 levels	GCST90274806	rs1657222	A	G	-0.0621	0.4037	10	34837139	0.0137	5.82E-06	11340	21.09018077
Interleukin-2 levels	GCST90274806	rs4703508	T	C	-0.1216	0.9334	5	35188802	0.026	2.91E-06	11789	21.7090888
Interleukin-2 levels	GCST90274806	rs55813957	C	G	0.0728	0.7076	11	128560199	0.016	5.36E-06	11341	24.92218975
Interleukin-2 levels	GCST90274806	rs6535212	T	G	-0.0646	0.6861	4	138235156	0.0139	3.36E-06	11784	21.21651949
Interleukin-2 levels	GCST90274806	rs72659067	A	G	0.3327	0.0111	8	62639773	0.0736	6.17E-06	9980	24.30586514
Interleukin-2 levels	GCST90274806	rs74852566	T	G	-0.1999	0.0244	10	2293803	0.0431	3.52E-06	11789	22.46712509
Interleukin-2 levels	GCST90274806	rs75739108	T	C	0.1737	0.039	3	137247468	0.038	4.85E-06	11341	25.70251963
Interleukin-2 levels	GCST90274806	rs7638939	A	T	0.0854	0.8293	3	125991040	0.0174	9.20E-07	11769	24.3474993
Interleukin-2 levels	GCST90274806	rs77853517	T	C	-0.1048	0.8961	3	64865615	0.0217	1.37E-06	11787	24.1514538
Interleukin-2 levels	GCST90274806	rs77880908	T	C	-0.0886	0.1258	4	47700645	0.0196	6.17E-06	11770	20.35363764
Interleukin-2 levels	GCST90274806	rs79419497	A	G	0.2016	0.9733	2	192579384	0.0424	1.99E-06	11789	24.9511564
Interleukin-2 levels	GCST90274806	rs79925007	T	G	0.1176	0.9036	4	34713434	0.0255	3.99E-06	11341	27.38547485
Interleukin-20 levels	GCST90274807	rs112421516	A	G	0.1935	0.9708	1	67400701	0.0435	8.66E-06	11336	24.11074625
Interleukin-20 levels	GCST90274807	rs114209791	A	G	-0.2134	0.9756	2	52215130	0.046	3.50E-06	11784	25.6001247
Interleukin-20 levels	GCST90274807	rs114363239	T	C	-0.2372	0.0189	1	41433965	0.0487	1.11E-06	11782	24.63127376
Interleukin-20 levels	GCST90274807	rs115191082	T	G	-0.2543	0.0149	1	104640701	0.0561	5.82E-06	11294	21.4775839
Interleukin-20 levels	GCST90274807	rs12498781	A	G	0.0635	0.3202	4	133183457	0.0137	3.57E-06	11763	20.68174701
Interleukin-20 levels	GCST90274807	rs13421547	T	C	0.147	0.044	2	13940522	0.0325	6.09E-06	11784	21.45776498
Interleukin-20 levels	GCST90274807	rs138771212	A	G	-0.3596	0.9909	8	68839107	0.0778	3.80E-06	11336	26.49340487
Interleukin-20 levels	GCST90274807	rs146918864	T	C	-0.2551	0.0228	2	141913966	0.0515	7.29E-07	11438	33.25864603
Interleukin-20 levels	GCST90274807	rs188205021	T	C	-0.222	0.0255	11	100596026	0.0427	2.00E-07	11774	28.90502061
Interleukin-20 levels	GCST90274807	rs200680034	A	G	-0.3598	0.0177	7	76239511	0.071	4.03E-07	8243	37.26568294
Interleukin-20 levels	GCST90274807	rs2285212	T	C	-0.1112	0.9158	1	169461481	0.0248	7.33E-06	11336	21.65531486
Interleukin-20 levels	GCST90274807	rs34172193	A	G	-0.2175	0.02	6	112451601	0.0488	8.31E-06	10918	20.28029286
Interleukin-20 levels	GCST90274807	rs35508685	T	C	0.1688	0.9672	2	213241261	0.0373	6.03E-06	11782	21.33517241
Interleukin-20 levels	GCST90274807	rs383039	A	G	-0.0698	0.2136	1	242399370	0.0156	7.66E-06	11783	19.31430874
Interleukin-20 levels	GCST90274807	rs72633862	T	G	-0.1722	0.0444	1	9746065	0.0376	4.65E-06	11774	29.69612819
Interleukin-20 levels	GCST90274807	rs73192044	A	G	-0.1066	0.9032	3	119431497	0.0237	6.86E-06	11336	22.56579886
Interleukin-20 receptor subunit alpha levels	GCST90274808	rs113105910	A	G	-0.2425	0.0165	11	5315973	0.0538	6.56E-06	11786	22.53378801
Interleukin-20 receptor subunit alpha levels	GCST90274808	rs113153423	A	G	0.1913	0.972	8	139987300	0.0407	2.60E-06	11792	23.53227984
Interleukin-20 receptor subunit alpha levels	GCST90274808	rs113563938	A	T	0.3176	0.9871	7	12560554	0.0676	2.62E-06	11344	29.21114423
Interleukin-20 receptor subunit alpha levels	GCST90274808	rs115680168	T	C	-0.3364	0.0177	4	164735206	0.0757	8.84E-06	7586	29.96195052
Interleukin-20 receptor subunit alpha levels	GCST90274808	rs11987533	A	G	0.1171	0.1374	8	35154239	0.0198	3.34E-09	11344	36.98652718
Interleukin-20 receptor subunit alpha levels	GCST90274808	rs12056343	T	G	-0.0761	0.7494	8	79840734	0.0166	4.55E-06	9894	21.56372911
Interleukin-20 receptor subunit alpha levels	GCST90274808	rs12138611	C	G	0.119	0.1039	1	168180874	0.0256	3.34E-06	11344	29.98695003
Interleukin-20 receptor subunit alpha levels	GCST90274808	rs143067549	T	C	-0.4166	0.0114	5	46131995	0.091	4.69E-06	7315	28.72048904
Interleukin-20 receptor subunit alpha levels	GCST90274808	rs188200783	T	C	-0.2004	0.0429	5	22203180	0.0449	8.07E-06	8974	29.68683773
Interleukin-20 receptor subunit alpha levels	GCST90274808	rs2064077	T	C	0.1072	0.083	1	171216897	0.0241	8.66E-06	11790	20.65701205
Interleukin-20 receptor subunit alpha levels	GCST90274808	rs2883991	T	C	0.08	0.8477	2	53038599	0.0181	9.88E-06	11789	19.51073465
Interleukin-20 receptor subunit alpha levels	GCST90274808	rs4667792	T	C	-0.0606	0.5471	2	166018354	0.0135	7.16E-06	11344	20.67878458
Interleukin-20 receptor subunit alpha levels	GCST90274808	rs544388667	A	G	0.3626	0.0114	3	113013852	0.075	1.33E-06	9261	27.52099285
Interleukin-20 receptor subunit alpha levels	GCST90274808	rs59446445	A	G	0.1741	0.0321	5	154577444	0.038	4.61E-06	11790	22.2444641
Interleukin-20 receptor subunit alpha levels	GCST90274808	rs6842116	C	G	-0.0925	0.8324	4	6909807	0.0204	5.78E-06	11344	27.14233777
Interleukin-20 receptor subunit alpha levels	GCST90274808	rs71476058	A	T	-0.2711	0.0278	11	109386685	0.0606	7.69E-06	7943	31.67330713
Interleukin-20 receptor subunit alpha levels	GCST90274808	rs9817113	T	C	0.1541	0.0446	3	151178393	0.0346	8.44E-06	11790	23.90425907
Interleukin-22 receptor subunit alpha-1 levels	GCST90274809	rs114416525	A	G	0.2819	0.0142	3	99744651	0.0619	5.26E-06	11345	25.29254589
Interleukin-22 receptor subunit alpha-1 levels	GCST90274809	rs11607326	A	T	-0.0919	0.1246	11	83564435	0.0206	8.15E-06	11345	20.93699842
Interleukin-22 receptor subunit alpha-1 levels	GCST90274809	rs11777386	A	G	-0.1003	0.0953	8	52767675	0.0224	7.55E-06	11779	20.46529745
Interleukin-22 receptor subunit alpha-1 levels	GCST90274809	rs12240324	A	G	0.2203	0.9713	10	44669337	0.047	2.77E-06	11793	31.99054343
Interleukin-22 receptor subunit alpha-1 levels	GCST90274809	rs13169282	A	G	-0.0709	0.2216	5	144256718	0.0158	7.21E-06	11783	20.46590743
Interleukin-22 receptor subunit alpha-1 levels	GCST90274809	rs13257574	T	C	0.2714	0.0167	8	87485765	0.0584	3.36E-06	11306	27.41171527
Interleukin-22 receptor subunit alpha-1 levels	GCST90274809	rs1473089	A	C	0.2679	0.0253	4	26143082	0.0561	1.79E-06	10916	38.76955896
Interleukin-22 receptor subunit alpha-1 levels	GCST90274809	rs187651556	T	C	-0.3827	0.9838	1	29484787	0.0859	8.38E-06	6752	31.65954992
Interleukin-22 receptor subunit alpha-1 levels	GCST90274809	rs3181361	T	C	0.27	0.0163	9	117667449	0.0582	3.50E-06	11345	26.57983099
Interleukin-22 receptor subunit alpha-1 levels	GCST90274809	rs56282088	A	G	0.2815	0.0165	8	81502336	0.0571	8.23E-07	10919	28.14924756
Interleukin-22 receptor subunit alpha-1 levels	GCST90274809	rs75590335	A	G	0.1722	0.0376	4	157031745	0.037	3.25E-06	11345	24.39499314
Interleukin-22 receptor subunit alpha-1 levels	GCST90274809	rs78594373	T	C	-0.1271	0.0671	2	85320044	0.0273	3.23E-06	11767	23.84239461
Interleukin-22 receptor subunit alpha-1 levels	GCST90274809	rs79229049	A	T	-0.2102	0.9695	7	81154741	0.0412	3.36E-07	11781	30.85942289
Interleukin-24 levels	GCST90274810	rs11256610	A	G	0.3005	0.0145	10	6122343	0.0641	2.76E-06	10850	28.06826084
Interleukin-24 levels	GCST90274810	rs116790447	T	C	0.1729	0.0521	1	18931322	0.0371	3.16E-06	9453	27.98866815
Interleukin-24 levels	GCST90274810	rs12275648	T	C	-0.0696	0.3114	11	129057999	0.0155	7.11E-06	10277	21.3904097
Interleukin-24 levels	GCST90274810	rs145295031	A	T	0.3063	0.014	7	9959098	0.0647	2.20E-06	11287	29.3060213
Interleukin-24 levels	GCST90274810	rs145450029	T	G	-0.2153	0.0246	11	76932037	0.0484	8.65E-06	11784	26.26770341
Interleukin-24 levels	GCST90274810	rs145660089	T	C	0.2004	0.0274	11	94477313	0.0446	7.01E-06	11779	25.26245344
Interleukin-24 levels	GCST90274810	rs167018	A	G	0.0657	0.4443	7	155623090	0.0136	1.36E-06	11336	24.20958378
Interleukin-2 receptor subunit beta levels	GCST90274811	rs11153066	T	C	0.0615	0.5833	6	107846644	0.0137	7.15E-06	11343	20.89037803
Interleukin-2 receptor subunit beta levels	GCST90274811	rs111805691	A	G	-0.1278	0.0648	4	13099601	0.0286	7.88E-06	11344	22.49683481
Interleukin-2 receptor subunit beta levels	GCST90274811	rs115890206	A	G	0.232	0.9786	2	171243489	0.0502	3.81E-06	10403	23.50066825
Interleukin-2 receptor subunit beta levels	GCST90274811	rs116007066	A	G	-0.2101	0.025	4	136755243	0.0441	1.90E-06	10295	22.19751064
Interleukin-2 receptor subunit beta levels	GCST90274811	rs116068903	T	C	0.2831	0.0151	1	67498721	0.0636	8.54E-06	10470	25.01376479
Interleukin-2 receptor subunit beta levels	GCST90274811	rs116381951	T	C	0.2794	0.9817	1	177439129	0.063	9.21E-06	9983	28.07414809
Interleukin-2 receptor subunit beta levels	GCST90274811	rs141460846	T	C	-0.2471	0.9783	11	40470032	0.0535	3.86E-06	11304	29.37581452
Interleukin-2 receptor subunit beta levels	GCST90274811	rs1472270	C	G	0.0704	0.346	7	98121843	0.0144	1.01E-06	11344	25.49728982
Interleukin-2 receptor subunit beta levels	GCST90274811	rs147955591	A	C	-0.0739	0.2186	8	120536724	0.0166	8.52E-06	11344	21.20035343
Interleukin-2 receptor subunit beta levels	GCST90274811	rs17549820	T	C	0.0631	0.5622	4	108118301	0.0129	1.00E-06	11791	23.15177704
Interleukin-2 receptor subunit beta levels	GCST90274811	rs301439	C	G	-0.0643	0.6412	9	4589802	0.0144	8.00E-06	11344	21.61795028
Interleukin-2 receptor subunit beta levels	GCST90274811	rs34246740	T	C	-0.0721	0.2619	11	36198233	0.0156	3.80E-06	11344	22.84097255
Interleukin-2 receptor subunit beta levels	GCST90274811	rs71476282	T	C	-0.1842	0.0363	11	115220909	0.0412	7.79E-06	11344	26.98855053
Interleukin-2 receptor subunit beta levels	GCST90274811	rs9321271	A	C	-0.157	0.9549	6	131393771	0.0325	1.36E-06	11779	25.05655888
Interleukin-33 levels	GCST90274812	rs10941408	T	C	-0.0666	0.2923	5	38788544	0.0148	6.80E-06	11345	20.85365081
Interleukin-33 levels	GCST90274812	rs10944013	T	G	0.174	0.9427	6	85296041	0.0389	7.71E-06	9257	30.3707748
Interleukin-33 levels	GCST90274812	rs1273797	A	G	-0.0652	0.4698	2	227438887	0.0144	5.96E-06	9252	19.63090697
Interleukin-33 levels	GCST90274812	rs1427438	T	C	0.3362	0.0144	3	69721499	0.0761	9.97E-06	10891	35.04872545
Interleukin-33 levels	GCST90274812	rs17147023	T	C	0.0689	0.7409	9	133361010	0.0154	7.68E-06	11344	20.70986963
Interleukin-33 levels	GCST90274812	rs17149396	C	G	0.1833	0.0307	7	24423445	0.04	4.59E-06	11789	23.6169657
Interleukin-33 levels	GCST90274812	rs28658099	A	T	0.0848	0.8568	4	45839898	0.0188	6.46E-06	11773	20.80772335
Interleukin-33 levels	GCST90274812	rs62556318	C	G	0.1308	0.9172	9	21663051	0.0277	2.34E-06	11345	29.55274498
Interleukin-33 levels	GCST90274812	rs66755903	A	G	-0.0752	0.2321	8	87995921	0.0162	3.45E-06	11345	22.91130081
Interleukin-33 levels	GCST90274812	rs75671803	A	G	0.2055	0.9763	7	83421169	0.0451	5.20E-06	11785	23.07229105
Interleukin-33 levels	GCST90274812	rs7742625	C	G	0.0691	0.6997	6	38719850	0.0148	3.03E-06	11345	22.80623233
Interleukin-33 levels	GCST90274812	rs77792454	T	C	-0.1166	0.1064	6	156872261	0.0255	4.82E-06	8817	22.8485392
Interleukin-33 levels	GCST90274812	rs79417946	T	C	-0.1259	0.0665	9	31779365	0.0285	9.98E-06	11345	22.36664651
Interleukin-4 levels	GCST90274813	rs116963481	A	G	0.2805	0.9846	10	34284406	0.0592	2.16E-06	11793	28.20099277
Interleukin-4 levels	GCST90274813	rs11989681	A	G	0.0678	0.5982	8	22649912	0.0136	6.19E-07	11345	25.1208544
Interleukin-4 levels	GCST90274813	rs12641440	C	G	-0.1181	0.9065	4	185529634	0.025	2.31E-06	11345	26.8822228
Interleukin-4 levels	GCST90274813	rs13130198	A	G	-0.0773	0.2374	4	40156881	0.0159	1.16E-06	11345	24.59433396
Interleukin-4 levels	GCST90274813	rs13418255	A	G	0.0701	0.7233	2	107668175	0.0153	4.61E-06	11345	22.35510249
Interleukin-4 levels	GCST90274813	rs1490743	T	G	-0.1338	0.0752	9	117036047	0.0278	1.49E-06	10281	25.65910556
Interleukin-4 levels	GCST90274813	rs2502347	T	C	-0.077	0.2195	1	243071390	0.0167	4.01E-06	11345	23.09032155
Interleukin-4 levels	GCST90274813	rs371539	T	G	0.0797	0.8324	11	131406108	0.0177	6.71E-06	11775	20.90307981
Interleukin-4 levels	GCST90274813	rs4876407	T	G	-0.1391	0.9451	8	119274249	0.0299	3.28E-06	11788	23.71230001
Interleukin-4 levels	GCST90274813	rs6712163	T	C	0.0609	0.546	2	43501970	0.0136	7.54E-06	11344	20.89305732
Interleukin-4 levels	GCST90274813	rs75610895	T	C	-0.2354	0.0253	10	6800809	0.045	1.68E-07	11787	32.29628167
Interleukin-4 levels	GCST90274813	rs7587695	A	C	0.0598	0.6086	2	172513639	0.0134	8.09E-06	11793	20.12223873
Interleukin-4 levels	GCST90274813	rs79359966	A	C	-0.1552	0.9596	8	71370392	0.0345	6.84E-06	11775	22.02845442
Interleukin-4 levels	GCST90274813	rs802281	T	G	-0.1305	0.9368	6	124516990	0.0294	9.05E-06	11786	23.81137014
Interleukin-4 levels	GCST90274813	rs9425728	T	G	0.0664	0.2727	1	173492229	0.015	9.57E-06	11345	19.87252328
Interleukin-5 levels	GCST90274814	rs10182644	T	C	-0.0828	0.1671	2	46461654	0.0186	8.52E-06	11344	21.68598762
Interleukin-5 levels	GCST90274814	rs10988407	A	G	0.0777	0.2002	9	132281601	0.0167	3.28E-06	11791	22.83678396
Interleukin-5 levels	GCST90274814	rs112289272	T	C	-0.213	0.9743	3	126910721	0.0471	6.12E-06	10905	24.82840926
Interleukin-5 levels	GCST90274814	rs114829303	T	C	0.1661	0.0436	1	37473314	0.0361	4.20E-06	11344	26.15684592
Interleukin-5 levels	GCST90274814	rs139303816	A	G	0.1942	0.0315	1	62157502	0.0435	8.03E-06	9895	22.81745216
Interleukin-5 levels	GCST90274814	rs141941146	A	G	0.3833	0.9859	6	124474284	0.0825	3.38E-06	10280	42.15468226
Interleukin-5 levels	GCST90274814	rs17009223	A	G	-0.1169	0.0881	1	208050360	0.0236	7.29E-07	11789	25.93821433
Interleukin-5 levels	GCST90274814	rs2212484	T	G	-0.0732	0.2044	11	132275295	0.0162	6.23E-06	11792	20.58254829
Interleukin-5 levels	GCST90274814	rs2995998	T	C	-0.0623	0.3561	9	96094846	0.0137	5.43E-06	11792	21.02248174
Interleukin-5 levels	GCST90274814	rs34639000	A	G	0.0765	0.7289	5	95530542	0.0147	1.95E-07	11773	27.28785015
Interleukin-5 levels	GCST90274814	rs41264833	A	G	-0.2117	0.0254	1	159897328	0.0468	6.08E-06	11790	26.21420408
Interleukin-5 levels	GCST90274814	rs4277106	A	G	-0.2747	0.9858	11	10380223	0.0592	3.48E-06	11790	24.95646541
Interleukin-5 levels	GCST90274814	rs706716	T	C	-0.0708	0.2459	5	67548442	0.0158	7.43E-06	11344	21.12427132
Interleukin-5 levels	GCST90274814	rs72873944	T	C	-0.1649	0.9609	2	139572732	0.0368	7.43E-06	11792	24.13950457
Interleukin-5 levels	GCST90274814	rs9457226	A	G	0.1911	0.0282	6	167250912	0.0429	8.41E-06	11786	23.63416492
Interleukin-6 levels	GCST90274815	rs10234370	T	C	0.0582	0.6371	7	28486167	0.0127	4.59E-06	14295	22.42201784
Interleukin-6 levels	GCST90274815	rs10977774	A	C	-0.3418	0.9865	9	954741	0.0701	1.08E-06	12312	38.42523632
Interleukin-6 levels	GCST90274815	rs112669397	T	C	-0.3592	0.0119	4	7449788	0.0787	5.01E-06	10217	31.08913523
Interleukin-6 levels	GCST90274815	rs1346147	A	G	-0.0659	0.7459	8	21260780	0.0135	1.05E-06	14295	23.56812437
Interleukin-6 levels	GCST90274815	rs17486819	T	G	0.0975	0.9152	2	113871806	0.0211	3.82E-06	14739	21.77717126
Interleukin-6 levels	GCST90274815	rs187416244	T	C	-0.2244	0.0182	7	76792340	0.0469	1.71E-06	14726	26.54472162
Interleukin-6 levels	GCST90274815	rs2228145	A	C	-0.1684	0.6128	1	154426970	0.0119	1.83E-45	14742	201.0712661
Interleukin-6 levels	GCST90274815	rs248536	T	G	-0.0671	0.2276	5	141146747	0.0143	2.70E-06	14295	22.66214423
Interleukin-6 levels	GCST90274815	rs76203502	A	G	-0.2492	0.017	10	127845552	0.0557	7.68E-06	12634	26.27259401
Interleukin-7 levels	GCST90274816	rs1050152	T	C	-0.0651	0.4122	5	131676320	0.0133	9.84E-07	11785	24.2481289
Interleukin-7 levels	GCST90274816	rs10734292	A	G	0.1208	0.067	11	20486401	0.0267	6.06E-06	11776	21.51975849
Interleukin-7 levels	GCST90274816	rs116415547	T	G	0.2093	0.0198	4	110732727	0.046	5.36E-06	13870	23.62116275
Interleukin-7 levels	GCST90274816	rs11742240	T	G	-0.0647	0.2796	5	35881376	0.0131	7.86E-07	14736	24.88875011
Interleukin-7 levels	GCST90274816	rs12217463	T	C	-0.1374	0.9572	10	16318694	0.031	9.33E-06	14736	22.82668768
Interleukin-7 levels	GCST90274816	rs12699881	A	G	0.068	0.2517	7	2401569	0.0138	8.33E-07	14288	24.92726072
Interleukin-7 levels	GCST90274816	rs144728120	T	C	0.1495	0.0436	3	35502404	0.0316	2.23E-06	14717	27.47950912
Interleukin-7 levels	GCST90274816	rs17161952	T	C	0.0929	0.9031	1	223649878	0.0204	5.27E-06	14734	22.28636564
Interleukin-7 levels	GCST90274816	rs55849454	A	G	0.0729	0.7913	5	133897234	0.0159	4.54E-06	12202	21.45218235
Interleukin-7 levels	GCST90274816	rs62338232	A	G	-0.0813	0.1357	4	185760185	0.018	6.28E-06	14288	22.18400549
Interleukin-7 levels	GCST90274816	rs62387962	T	G	-0.078	0.1347	5	157298830	0.0176	9.34E-06	14288	20.28992878
Interleukin-7 levels	GCST90274816	rs7026771	A	G	0.0691	0.5682	9	133854336	0.0148	3.03E-06	12403	29.12362335
Interleukin-7 levels	GCST90274816	rs74131483	A	G	0.1372	0.9451	1	194276216	0.0274	5.52E-07	13240	25.90955045
Interleukin-7 levels	GCST90274816	rs76213792	T	G	-0.2791	0.0113	12	17798114	0.0616	5.87E-06	14288	24.90920533
Interleukin-7 levels	GCST90274816	rs77336315	A	C	0.2512	0.9836	1	97287518	0.0531	2.24E-06	13801	28.1490848
Interleukin-7 levels	GCST90274816	rs78939185	C	G	0.2134	0.0211	7	129478199	0.0481	9.14E-06	11775	22.18934725
Interleukin-8 levels	GCST90274817	rs11712240	T	C	0.0932	0.1151	3	132203683	0.0206	6.06E-06	11777	20.87187118
Interleukin-8 levels	GCST90274817	rs12075	A	G	0.0667	0.5552	1	159175354	0.0116	8.92E-09	14741	32.45781331
Interleukin-8 levels	GCST90274817	rs12188297	A	T	-0.0755	0.2006	5	120608739	0.0147	2.81E-07	14740	26.99306614
Interleukin-8 levels	GCST90274817	rs12217463	T	C	-0.1365	0.9559	10	16318694	0.0308	9.34E-06	14744	23.19452711
Interleukin-8 levels	GCST90274817	rs13064825	T	C	0.056	0.4104	3	16705058	0.012	3.06E-06	14296	21.7262244
Interleukin-8 levels	GCST90274817	rs141384565	A	G	-0.3943	0.0095	6	2140801	0.0886	8.57E-06	11331	33.24495756
Interleukin-8 levels	GCST90274817	rs141979722	T	C	0.2829	0.0146	3	172877373	0.0608	3.27E-06	11669	26.92909513
Interleukin-8 levels	GCST90274817	rs144815207	T	C	0.3186	0.9879	1	233542010	0.0622	3.02E-07	13394	32.57770809
Interleukin-8 levels	GCST90274817	rs145125644	A	G	0.2687	0.9866	7	17688229	0.0555	1.29E-06	14733	28.17561071
Interleukin-8 levels	GCST90274817	rs1516478	T	C	0.1479	0.0386	3	76218188	0.0322	4.37E-06	14741	23.96798057
Interleukin-8 levels	GCST90274817	rs2466352	C	G	-0.0957	0.9125	8	133415401	0.0212	6.36E-06	14730	21.57119436
Interleukin-8 levels	GCST90274817	rs6446951	A	G	-0.1894	0.0665	4	74574265	0.0241	3.87E-15	14729	65.88381802
Interleukin-8 levels	GCST90274817	rs6585420	T	C	0.1545	0.9598	10	118629449	0.0325	2.00E-06	14744	27.20513495
Interleukin-8 levels	GCST90274817	rs6709159	A	G	0.0562	0.4424	2	108946178	0.0117	1.56E-06	14744	23.00775211
Interleukin-8 levels	GCST90274817	rs72710634	T	C	0.1432	0.0447	5	2106405	0.0322	8.70E-06	14744	25.86312453
Interleukin-8 levels	GCST90274817	rs972492	A	C	-0.0936	0.1404	5	37903927	0.0184	3.64E-07	12412	26.2988257
Latency-associated peptide transforming growth factor beta 1 levels	GCST90274818	rs10508556	T	C	0.0523	0.4627	10	18285342	0.0114	4.48E-06	14735	20.06466714
Latency-associated peptide transforming growth factor beta 1 levels	GCST90274818	rs114152855	T	C	-0.299	0.0112	4	175537640	0.0613	1.07E-06	14249	28.26722002
Latency-associated peptide transforming growth factor beta 1 levels	GCST90274818	rs143420877	T	C	0.1447	0.0388	8	51696312	0.0303	1.79E-06	14729	23.03592329
Latency-associated peptide transforming growth factor beta 1 levels	GCST90274818	rs144834546	T	C	-0.2662	0.0227	12	24809427	0.0526	4.17E-07	12935	40.79122604
Latency-associated peptide transforming growth factor beta 1 levels	GCST90274818	rs183319799	T	G	0.2185	0.0182	9	87111083	0.0461	2.14E-06	14733	25.17683566
Latency-associated peptide transforming growth factor beta 1 levels	GCST90274818	rs1921885	A	C	0.1265	0.9391	4	84952443	0.0263	1.51E-06	14288	26.19669332
Latency-associated peptide transforming growth factor beta 1 levels	GCST90274818	rs201799031	C	G	0.1918	0.9725	7	113796203	0.0427	7.06E-06	11760	23.1813298
Latency-associated peptide transforming growth factor beta 1 levels	GCST90274818	rs2365502	A	G	0.1321	0.9369	7	156395495	0.029	5.23E-06	11777	24.34535669
Latency-associated peptide transforming growth factor beta 1 levels	GCST90274818	rs2525703	T	C	0.0668	0.1815	7	144100595	0.0151	9.70E-06	14723	19.5430218
Latency-associated peptide transforming growth factor beta 1 levels	GCST90274818	rs34536806	T	G	0.0989	0.9023	11	95274487	0.021	2.48E-06	14288	24.67904453
Latency-associated peptide transforming growth factor beta 1 levels	GCST90274818	rs34992551	T	C	-0.0931	0.1103	7	16406570	0.0199	2.89E-06	14734	25.10438635
Latency-associated peptide transforming growth factor beta 1 levels	GCST90274818	rs4659810	A	G	-0.0551	0.3438	1	237983229	0.0121	5.27E-06	14710	20.17549702
Latency-associated peptide transforming growth factor beta 1 levels	GCST90274818	rs58801460	A	G	0.0964	0.081	5	11362066	0.0216	8.08E-06	14736	20.4129856
Latency-associated peptide transforming growth factor beta 1 levels	GCST90274818	rs6827317	A	G	0.2159	0.0172	4	10683051	0.048	6.86E-06	14736	23.25597144
Latency-associated peptide transforming growth factor beta 1 levels	GCST90274818	rs7013321	A	G	-0.0608	0.4469	8	106593558	0.0121	5.04E-07	14288	26.15508893
Latency-associated peptide transforming growth factor beta 1 levels	GCST90274818	rs7570818	A	G	-0.0849	0.8857	2	107310081	0.0183	3.50E-06	14729	21.52418995
Latency-associated peptide transforming growth factor beta 1 levels	GCST90274818	rs7656674	A	T	0.0626	0.5957	4	5793052	0.0121	2.30E-07	14288	27.01725354
Latency-associated peptide transforming growth factor beta 1 levels	GCST90274818	rs7820135	T	C	-0.0747	0.8321	8	68719454	0.0155	1.44E-06	14730	22.99952498
Leukemia inhibitory factor levels	GCST90274819	rs11127419	T	C	0.0707	0.3559	2	3091471	0.0153	3.82E-06	9252	21.24654123
Leukemia inhibitory factor levels	GCST90274819	rs111417524	T	C	0.3026	0.0139	7	52054682	0.0674	7.14E-06	10701	26.92392142
Leukemia inhibitory factor levels	GCST90274819	rs116794364	C	G	-0.3015	0.9851	2	224292526	0.0631	1.77E-06	10858	29.04701609
Leukemia inhibitory factor levels	GCST90274819	rs13105239	A	C	0.0575	0.5333	4	23472007	0.013	9.73E-06	11766	19.39301944
Leukemia inhibitory factor levels	GCST90274819	rs145344087	C	G	0.2548	0.021	3	58954742	0.0556	4.59E-06	10281	27.51329453
Leukemia inhibitory factor levels	GCST90274819	rs1534627	T	C	0.06	0.5978	10	13969539	0.0132	5.48E-06	11791	20.44371953
Leukemia inhibitory factor levels	GCST90274819	rs190222173	A	C	-0.3456	0.9882	3	121028150	0.0781	9.64E-06	9984	27.88260229
Leukemia inhibitory factor levels	GCST90274819	rs4326609	A	T	-0.0707	0.7435	1	244347370	0.0155	5.08E-06	11345	21.66675493
Leukemia inhibitory factor levels	GCST90274819	rs4699986	T	G	0.0629	0.6927	5	61150440	0.0139	6.03E-06	11792	19.89229868
Leukemia inhibitory factor levels	GCST90274819	rs74992559	A	G	0.1725	0.0351	10	31490202	0.0367	2.60E-06	11784	23.79539232
Leukemia inhibitory factor levels	GCST90274819	rs80092539	A	T	0.0993	0.8758	2	46125903	0.0213	3.13E-06	11345	24.38459704
Leukemia inhibitory factor levels	GCST90274819	rs825264	A	G	-0.2119	0.0321	2	222585468	0.0453	2.90E-06	10291	28.78816867
Leukemia inhibitory factor levels	GCST90274819	rs9482537	C	G	0.1084	0.9095	6	124651086	0.0243	8.16E-06	11345	21.9840992
Leukemia inhibitory factor levels	GCST90274819	rs9648464	T	C	0.0606	0.4384	7	4467714	0.0135	7.16E-06	11345	20.54881918
Leukemia inhibitory factor receptor levels	GCST90274820	rs112883732	A	G	0.0639	0.2266	2	174802976	0.0144	9.10E-06	11784	16.88638958
Leukemia inhibitory factor receptor levels	GCST90274820	rs115938660	T	C	-0.2181	0.0215	5	110784241	0.0467	3.01E-06	11770	23.60007363
Leukemia inhibitory factor receptor levels	GCST90274820	rs117117000	A	G	0.1586	0.961	8	119917062	0.0333	1.91E-06	11784	22.25681448
Leukemia inhibitory factor receptor levels	GCST90274820	rs1275374	A	G	-0.0611	0.4056	8	118638630	0.0137	8.20E-06	11336	20.43877374
Leukemia inhibitory factor receptor levels	GCST90274820	rs12754806	A	G	0.0563	0.4817	1	238821453	0.0122	3.94E-06	11768	18.65182777
Leukemia inhibitory factor receptor levels	GCST90274820	rs1604713	A	C	-0.1451	0.9399	8	107256388	0.0322	6.60E-06	11336	27.02330063
Leukemia inhibitory factor receptor levels	GCST90274820	rs1690678	A	C	0.0904	0.1109	10	27930818	0.0192	2.50E-06	11784	19.01815978
Leukemia inhibitory factor receptor levels	GCST90274820	rs2289779	T	G	0.0788	0.5419	5	38527228	0.0134	4.09E-09	11336	35.04984032
Leukemia inhibitory factor receptor levels	GCST90274820	rs2569006	T	G	-0.0553	0.4142	5	145246085	0.0125	9.69E-06	11780	17.50476362
Leukemia inhibitory factor receptor levels	GCST90274820	rs41307428	T	C	0.2027	0.067	9	136336804	0.0299	1.21E-11	11774	60.78281829
Leukemia inhibitory factor receptor levels	GCST90274820	rs452976	T	C	0.0692	0.8025	5	84611579	0.0153	6.10E-06	11770	17.89026274
Leukemia inhibitory factor receptor levels	GCST90274820	rs4689540	T	C	0.0611	0.5834	4	6753471	0.0138	9.53E-06	11336	20.60488205
Leukemia inhibitory factor receptor levels	GCST90274820	rs4937122	T	G	0.1262	0.9129	11	126228659	0.0248	3.61E-07	11336	28.77892881
Leukemia inhibitory factor receptor levels	GCST90274820	rs62258077	T	C	-0.063	0.6603	3	58363371	0.013	1.26E-06	11762	20.97631623
Leukemia inhibitory factor receptor levels	GCST90274820	rs6671847	A	G	-0.0604	0.4812	1	161478810	0.0135	7.67E-06	11336	20.68256779
Leukemia inhibitory factor receptor levels	GCST90274820	rs7047277	T	C	0.0558	0.6218	9	14698077	0.0126	9.49E-06	11774	17.26463305
Leukemia inhibitory factor receptor levels	GCST90274820	rs72730728	A	T	0.1414	0.9403	5	36424241	0.0302	2.84E-06	11336	25.49933016
Leukemia inhibitory factor receptor levels	GCST90274820	rs73157388	T	C	-0.1306	0.9229	7	79349730	0.0285	4.60E-06	11336	27.57808025
Leukemia inhibitory factor receptor levels	GCST90274820	rs778016	A	G	-0.0681	0.2875	6	68918580	0.0145	2.65E-06	9883	18.80934915
Leukemia inhibitory factor receptor levels	GCST90274820	rs78981063	A	G	-0.1377	0.9558	2	84195883	0.0302	5.13E-06	11784	18.9061251
Leukemia inhibitory factor receptor levels	GCST90274820	rs9313148	C	G	-0.0824	0.1414	5	6378192	0.0173	1.91E-06	11777	19.44474324
Monocyte chemoattractant protein-1 levels	GCST90274821	rs11214549	A	G	-0.1673	0.0305	11	113108311	0.0376	8.61E-06	14732	24.42259168
Monocyte chemoattractant protein-1 levels	GCST90274821	rs117510656	T	C	-0.2587	0.9806	11	87277670	0.0562	4.16E-06	14285	36.46222613
Monocyte chemoattractant protein-1 levels	GCST90274821	rs12075	A	G	0.1694	0.5552	1	159175354	0.0113	8.39E-51	14730	211.7455264
Monocyte chemoattractant protein-1 levels	GCST90274821	rs12133241	T	G	0.0728	0.8345	1	14260220	0.0157	3.54E-06	14713	21.56728745
Monocyte chemoattractant protein-1 levels	GCST90274821	rs12367122	A	G	0.0739	0.1756	12	30998369	0.0159	3.35E-06	14284	22.61817902
Monocyte chemoattractant protein-1 levels	GCST90274821	rs142018247	T	C	0.1966	0.02	2	114120803	0.0442	8.67E-06	14726	22.3427908
Monocyte chemoattractant protein-1 levels	GCST90274821	rs146186562	T	G	-0.2293	0.9789	6	20408729	0.0497	3.96E-06	14285	31.09013706
Monocyte chemoattractant protein-1 levels	GCST90274821	rs148307902	A	G	0.2553	0.0243	5	2885014	0.0538	2.08E-06	13798	42.77122942
Monocyte chemoattractant protein-1 levels	GCST90274821	rs149604038	C	G	-0.2813	0.9851	3	185463545	0.0556	4.21E-07	13798	32.12175329
Monocyte chemoattractant protein-1 levels	GCST90274821	rs181998213	T	C	0.3723	0.9872	3	46519788	0.0695	8.47E-08	14285	50.20819326
Monocyte chemoattractant protein-1 levels	GCST90274821	rs1846616	A	T	0.0856	0.362	3	46032441	0.0119	6.33E-13	14719	49.9802551
Monocyte chemoattractant protein-1 levels	GCST90274821	rs207311	T	C	0.0579	0.6697	4	19075878	0.0126	4.32E-06	14285	21.21485269
Monocyte chemoattractant protein-1 levels	GCST90274821	rs2544916	A	T	0.1653	0.9698	5	100158495	0.0366	6.29E-06	14720	23.59441881
Monocyte chemoattractant protein-1 levels	GCST90274821	rs352082	C	G	0.0788	0.1269	6	114180646	0.0178	9.56E-06	14284	19.67863888
Monocyte chemoattractant protein-1 levels	GCST90274821	rs35728689	A	G	0.3004	0.0959	3	46390228	0.0198	5.44E-52	14732	234.1624991
Monocyte chemoattractant protein-1 levels	GCST90274821	rs4682862	A	G	0.0576	0.6154	3	42877413	0.0122	2.34E-06	14285	22.46693207
Monocyte chemoattractant protein-1 levels	GCST90274821	rs72730728	A	T	0.1238	0.9416	5	36424241	0.0272	5.33E-06	14285	24.11585567
Monocyte chemoattractant protein-1 levels	GCST90274821	rs7619350	A	G	0.0986	0.118	3	132269435	0.0201	9.32E-07	11764	23.85038212
Monocyte chemoattractant protein-1 levels	GCST90274821	rs77344300	T	C	-0.1381	0.0491	9	78838039	0.0293	2.44E-06	14733	26.28088803
Monocyte chemoattractant protein-1 levels	GCST90274821	rs9942602	T	C	0.0618	0.4922	7	17977054	0.0117	1.28E-07	14728	28.16799766
Monocyte chemoattractant protein 2 levels	GCST90274822	rs10894986	A	G	-0.0834	0.1099	11	100460037	0.019	1.14E-05	14731	20.0707337
Monocyte chemoattractant protein 2 levels	GCST90274822	rs114792	T	C	-0.0516	0.551	5	149460953	0.012	1.71E-05	14288	18.84562366
Monocyte chemoattractant protein 2 levels	GCST90274822	rs116047871	A	G	0.2325	0.0164	9	95656373	0.0528	1.07E-05	14736	25.74050128
Monocyte chemoattractant protein 2 levels	GCST90274822	rs11751369	T	C	-0.2337	0.0398	6	122475335	0.0539	1.45E-05	12899	54.06268358
Monocyte chemoattractant protein 2 levels	GCST90274822	rs12523126	A	T	0.1121	0.0746	5	165649355	0.0232	1.35E-06	14288	24.82986522
Monocyte chemoattractant protein 2 levels	GCST90274822	rs1810202	T	C	0.0502	0.5032	1	42249204	0.0117	1.78E-05	14727	18.57644026
Monocyte chemoattractant protein 2 levels	GCST90274822	rs186269751	A	G	-0.3207	0.9866	4	142376390	0.075	1.90E-05	12305	33.54806534
Monocyte chemoattractant protein 2 levels	GCST90274822	rs2970498	T	C	0.0595	0.2495	7	30478056	0.0137	1.41E-05	14735	19.55926549
Monocyte chemoattractant protein 2 levels	GCST90274822	rs329162	T	G	-0.0574	0.7397	5	125103347	0.0134	1.84E-05	14735	18.71656413
Monocyte chemoattractant protein 2 levels	GCST90274822	rs56358325	A	C	0.084	0.8928	6	43905518	0.0194	1.49E-05	14726	19.91362446
Monocyte chemoattractant protein 2 levels	GCST90274822	rs6695061	A	C	0.1245	0.0491	1	224882160	0.0282	1.01E-05	14724	21.33933589
Monocyte chemoattractant protein 2 levels	GCST90274822	rs73077238	T	C	-0.063	0.7692	3	42858666	0.0143	1.05E-05	14288	20.16087045
Monocyte chemoattractant protein 2 levels	GCST90274822	rs736775	T	C	0.0518	0.3761	5	150409348	0.012	1.58E-05	14734	18.57448448
Monocyte chemoattractant protein 2 levels	GCST90274822	rs7545268	T	G	0.0528	0.6085	1	238883076	0.0121	1.28E-05	14725	19.5823023
Monocyte chemoattractant protein 2 levels	GCST90274822	rs7550207	T	C	0.0672	0.769	1	159174885	0.0139	1.33E-06	14736	23.67690106
Monocyte chemoattractant protein 2 levels	GCST90274822	rs77688817	T	C	-0.1627	0.0289	2	22880364	0.0374	1.36E-05	14727	21.91129098
Monocyte chemoattractant protein 2 levels	GCST90274822	rs78194887	C	G	0.071	0.1534	2	230363300	0.0165	1.68E-05	14722	19.29865915
Monocyte chemoattractant protein 2 levels	GCST90274822	rs78748022	T	C	-0.107	0.0691	2	84366058	0.025	1.87E-05	14288	21.07314844
Monocyte chemoattractant protein 2 levels	GCST90274822	rs869786	A	C	0.0741	0.1453	3	24347614	0.0168	1.03E-05	14732	20.1159786
Monocyte chemoattractant protein 2 levels	GCST90274822	rs980923	A	G	-0.0996	0.9156	9	116883842	0.0226	1.05E-05	14288	21.9368324
Monocyte chemoattractant protein-3 levels	GCST90274823	rs116170440	A	G	-0.257	0.0167	4	36138371	0.0579	9.05E-06	10848	23.57824335
Monocyte chemoattractant protein-3 levels	GCST90274823	rs12075	A	G	-0.0899	0.5624	1	159175354	0.013	4.67E-12	11780	47.04079493
Monocyte chemoattractant protein-3 levels	GCST90274823	rs12661848	T	G	0.0655	0.5602	6	123906471	0.0147	8.36E-06	9889	20.94568376
Monocyte chemoattractant protein-3 levels	GCST90274823	rs146174820	A	G	0.2663	0.0247	2	68614232	0.0547	1.13E-06	10469	35.88526247
Monocyte chemoattractant protein-3 levels	GCST90274823	rs147793446	A	G	0.1941	0.0345	1	201769310	0.0413	2.60E-06	11770	29.61055143
Monocyte chemoattractant protein-3 levels	GCST90274823	rs148859911	A	G	0.1507	0.05	11	42245173	0.0328	4.34E-06	11771	25.44647758
Monocyte chemoattractant protein-3 levels	GCST90274823	rs182239847	T	G	-0.1716	0.9096	4	144892144	0.0359	1.75E-06	9453	45.99064017
Monocyte chemoattractant protein-3 levels	GCST90274823	rs2228467	T	C	-0.3169	0.9268	3	42906116	0.0252	2.88E-36	11782	162.7328756
Monocyte chemoattractant protein-3 levels	GCST90274823	rs28571854	T	C	-0.1098	0.0785	9	16472947	0.0247	8.78E-06	11775	20.57050625
Monocyte chemoattractant protein-3 levels	GCST90274823	rs28667091	T	G	-0.0613	0.4117	4	47682997	0.0133	4.05E-06	11782	21.48162816
Monocyte chemoattractant protein-3 levels	GCST90274823	rs4146770	T	C	-0.0933	0.7978	3	151048544	0.0165	1.56E-08	11760	33.11489158
Monocyte chemoattractant protein-3 levels	GCST90274823	rs481267	A	G	-0.0754	0.3263	1	108717820	0.015	4.99E-07	9889	24.77466146
Monocyte chemoattractant protein-3 levels	GCST90274823	rs7116054	T	C	-0.0998	0.1822	11	68891695	0.0179	2.47E-08	11335	33.73823943
Monocyte chemoattractant protein-3 levels	GCST90274823	rs72689930	T	G	0.1624	0.9529	4	158925763	0.0363	7.68E-06	11783	27.95643568
Monocyte chemoattractant protein-3 levels	GCST90274823	rs72793575	A	G	0.1043	0.1037	2	23771966	0.0235	9.07E-06	11335	22.9643833
Monocyte chemoattractant protein-3 levels	GCST90274823	rs74157668	T	C	0.1574	0.0404	10	121143312	0.0343	4.46E-06	11781	22.67015704
Monocyte chemoattractant protein-3 levels	GCST90274823	rs9968876	T	G	-0.1046	0.8991	6	100087282	0.0221	2.21E-06	11774	23.41562623
Monocyte chemoattractant protein-4 levels	GCST90274824	rs115511138	A	G	0.1956	0.9694	4	115566991	0.042	3.21E-06	13944	31.7178769
Monocyte chemoattractant protein-4 levels	GCST90274824	rs12075	A	G	0.189	0.5553	1	159175354	0.0114	9.89E-62	14733	264.5518853
Monocyte chemoattractant protein-4 levels	GCST90274824	rs144982290	T	C	0.2271	0.025	4	153541434	0.05	5.57E-06	13801	34.78161985
Monocyte chemoattractant protein-4 levels	GCST90274824	rs2497351	T	C	0.0668	0.2018	10	94520346	0.0145	4.09E-06	14736	21.21100422
Monocyte chemoattractant protein-4 levels	GCST90274824	rs438824	A	G	-0.0548	0.4985	9	102016891	0.0121	5.93E-06	14287	21.48127443
Monocyte chemoattractant protein-4 levels	GCST90274824	rs55842014	A	G	-0.0638	0.3598	3	46289113	0.0131	1.11E-06	12404	23.299954
Monocyte chemoattractant protein-4 levels	GCST90274824	rs56003568	C	G	0.0569	0.2956	2	203491699	0.0126	6.31E-06	14734	19.88959587
Monocyte chemoattractant protein-4 levels	GCST90274824	rs62336911	T	C	0.1569	0.0417	4	176433708	0.0332	2.29E-06	14288	28.16303048
Monocyte chemoattractant protein-4 levels	GCST90274824	rs72832833	A	G	-0.0635	0.7811	10	117669867	0.0143	8.97E-06	14734	20.34186715
Monocyte chemoattractant protein-4 levels	GCST90274824	rs74794857	T	C	0.0674	0.4123	5	22143588	0.0139	1.24E-06	11760	25.94235653
Monocyte chemoattractant protein-4 levels	GCST90274824	rs7612912	T	C	0.1281	0.6276	3	42910621	0.012	1.33E-26	14714	113.7199486
Monocyte chemoattractant protein-4 levels	GCST90274824	rs847767	A	G	0.077	0.8533	6	40051588	0.0168	4.58E-06	14733	21.89881775
Macrophage inflammatory protein 1a levels	GCST90274825	rs113448118	A	G	0.0818	0.1528	7	1108954	0.0179	4.88E-06	11793	20.4620699
Macrophage inflammatory protein 1a levels	GCST90274825	rs1295911	A	G	-0.087	0.8805	10	12075632	0.0193	6.55E-06	12799	20.41579233
Macrophage inflammatory protein 1a levels	GCST90274825	rs2853926	A	G	-0.0608	0.7392	6	31263051	0.0133	4.84E-06	14743	21.04035619
Macrophage inflammatory protein 1a levels	GCST90274825	rs4861445	A	G	0.0588	0.3744	4	181734829	0.013	6.09E-06	14295	23.18700152
Macrophage inflammatory protein 1a levels	GCST90274825	rs5743604	A	G	-0.0736	0.7503	4	38801285	0.0135	4.98E-08	14737	29.96895857
Macrophage inflammatory protein 1a levels	GCST90274825	rs66822987	T	C	0.0653	0.2284	3	63106417	0.0144	5.77E-06	14295	21.51400596
Macrophage inflammatory protein 1a levels	GCST90274825	rs7537266	T	C	0.0615	0.2426	1	238391155	0.0137	7.15E-06	14294	19.89268454
Matrix metalloproteinase-1 levels	GCST90274826	rs10732827	A	G	0.0558	0.3498	10	85891907	0.0124	6.80E-06	14742	20.90634865
Matrix metalloproteinase-1 levels	GCST90274826	rs10978641	A	T	0.0649	0.7462	9	109554196	0.014	3.56E-06	14296	22.84091254
Matrix metalloproteinase-1 levels	GCST90274826	rs10990535	T	C	0.0703	0.253	9	99091009	0.0135	1.91E-07	14734	27.57118985
Matrix metalloproteinase-1 levels	GCST90274826	rs116889819	A	G	-0.176	0.0455	11	102806398	0.03	4.45E-09	14744	39.77124054
Matrix metalloproteinase-1 levels	GCST90274826	rs12141791	A	G	0.0859	0.6981	1	156419786	0.013	3.90E-11	14296	44.59680304
Matrix metalloproteinase-1 levels	GCST90274826	rs12380451	T	C	-0.0593	0.7098	9	9191014	0.0133	8.25E-06	14296	20.73748924
Matrix metalloproteinase-1 levels	GCST90274826	rs141782294	A	G	0.3767	0.9777	11	102354473	0.0445	2.56E-17	14731	91.70660674
Matrix metalloproteinase-1 levels	GCST90274826	rs148908824	A	G	-0.2306	0.0214	12	24806965	0.0517	8.18E-06	12935	28.86923143
Matrix metalloproteinase-1 levels	GCST90274826	rs149819211	A	G	-0.1601	0.0417	1	21336393	0.0351	5.08E-06	14744	30.26197049
Matrix metalloproteinase-1 levels	GCST90274826	rs188626385	T	C	-0.2509	0.0177	7	120591120	0.053	2.20E-06	12935	28.37263855
Matrix metalloproteinase-1 levels	GCST90274826	rs189173367	T	C	0.3179	0.0131	3	8761961	0.0714	8.49E-06	11925	31.23757982
Matrix metalloproteinase-1 levels	GCST90274826	rs2155053	T	C	-0.3212	0.9461	11	102604607	0.0264	4.68E-34	14741	156.7360307
Matrix metalloproteinase-1 levels	GCST90274826	rs2229629	A	G	-0.3153	0.0135	2	75116527	0.0673	2.80E-06	10887	28.89939435
Matrix metalloproteinase-1 levels	GCST90274826	rs4734879	A	G	0.1136	0.7422	8	106583124	0.0137	1.11E-16	14296	70.94051769
Matrix metalloproteinase-1 levels	GCST90274826	rs6717478	A	T	0.1548	0.966	2	63657053	0.0338	4.65E-06	14742	23.23858017
Matrix metalloproteinase-1 levels	GCST90274826	rs72777396	A	G	0.1657	0.9671	2	10923106	0.0364	5.31E-06	14744	25.80228471
Matrix metalloproteinase-1 levels	GCST90274826	rs77095316	T	G	-0.1416	0.0705	11	102572180	0.0238	2.69E-09	14744	38.8413368
Matrix metalloproteinase-1 levels	GCST90274826	rs873675	T	C	0.1234	0.0684	3	64991445	0.0234	1.34E-07	14742	28.66071431
Matrix metalloproteinase-10 levels	GCST90274827	rs10971521	A	G	-0.0585	0.2739	9	33470408	0.0132	9.34E-06	14725	20.06864657
Matrix metalloproteinase-10 levels	GCST90274827	rs112062276	T	G	0.1203	0.0601	6	134160498	0.0249	1.36E-06	14733	24.12460734
Matrix metalloproteinase-10 levels	GCST90274827	rs11225354	T	C	0.2957	0.879	11	102510046	0.0181	5.38E-60	14296	270.9034273
Matrix metalloproteinase-10 levels	GCST90274827	rs112327130	C	G	-0.2862	0.0153	8	77953661	0.0608	2.51E-06	12456	30.81390196
Matrix metalloproteinase-10 levels	GCST90274827	rs112966738	T	C	0.2201	0.9801	9	81249363	0.0486	5.93E-06	14296	27.06255449
Matrix metalloproteinase-10 levels	GCST90274827	rs11771706	A	C	0.2157	0.9813	7	13720685	0.0482	7.64E-06	14744	25.2157745
Matrix metalloproteinase-10 levels	GCST90274827	rs12567824	A	C	0.07	0.822	1	159990022	0.0153	4.76E-06	14296	20.52555238
Matrix metalloproteinase-10 levels	GCST90274827	rs1356799	T	G	-0.069	0.7974	2	140567666	0.015	4.22E-06	13869	21.36460949
Matrix metalloproteinase-10 levels	GCST90274827	rs138847931	T	C	-0.3484	0.9866	6	167150835	0.0769	5.88E-06	11439	36.82480129
Matrix metalloproteinase-10 levels	GCST90274827	rs142915220	A	G	-0.3256	0.9794	11	102881952	0.0494	4.37E-11	13809	59.31810483
Matrix metalloproteinase-10 levels	GCST90274827	rs17099622	A	G	-0.2064	0.9296	11	102700352	0.0233	8.12E-19	14296	80.14940643
Matrix metalloproteinase-10 levels	GCST90274827	rs17860955	T	C	1.1371	0.983	11	102649482	0.047	2.60E-129	14256	643.8014273
Matrix metalloproteinase-10 levels	GCST90274827	rs34387740	A	G	0.0845	0.1751	9	136375396	0.019	8.69E-06	11345	23.44528568
Matrix metalloproteinase-10 levels	GCST90274827	rs55804377	A	G	-0.2185	0.0185	10	1063892	0.0469	3.18E-06	14741	25.59862013
Matrix metalloproteinase-10 levels	GCST90274827	rs55942631	T	G	0.1032	0.9147	8	99434029	0.023	7.22E-06	14296	23.79541333
Matrix metalloproteinase-10 levels	GCST90274827	rs72699188	C	G	-0.0931	0.8507	9	6176871	0.0166	2.04E-08	14744	32.52964036
Matrix metalloproteinase-10 levels	GCST90274827	rs7683424	A	G	0.054	0.4046	4	187115945	0.0121	8.09E-06	14296	20.11020884
Neurturin levels	GCST90274828	rs11766761	T	C	0.0729	0.8184	7	41670710	0.0165	9.95E-06	11783	18.6395429
Neurturin levels	GCST90274828	rs143131035	T	C	-0.4361	0.0118	4	43313220	0.0867	4.91E-07	7585	33.78318717
Neurturin levels	GCST90274828	rs148658700	A	T	-0.3205	0.0145	9	138510992	0.0713	6.95E-06	11343	33.39172655
Neurturin levels	GCST90274828	rs182274799	A	G	0.1565	0.0646	11	10358788	0.031	4.46E-07	9461	28.08155786
Neurturin levels	GCST90274828	rs192427410	T	G	0.3743	0.0252	8	43185781	0.0786	1.92E-06	8783	60.85963274
Neurturin levels	GCST90274828	rs29630	T	C	-0.074	0.2493	5	171026588	0.0159	3.25E-06	11343	23.29295298
Neurturin levels	GCST90274828	rs4360502	A	G	-0.0652	0.3445	1	214886642	0.0141	3.76E-06	11342	21.81397363
Neurturin levels	GCST90274828	rs4723879	A	G	-0.0722	0.2241	7	4596494	0.0163	9.45E-06	11343	20.59640187
Neurturin levels	GCST90274828	rs48221	T	C	-0.0596	0.3995	3	8648067	0.0134	8.68E-06	11784	20.11463421
Neurturin levels	GCST90274828	rs61589891	A	G	-0.1563	0.0545	6	73859555	0.0348	7.08E-06	9021	22.76455584
Neurturin levels	GCST90274828	rs62120726	A	G	0.0786	0.8077	2	15734798	0.0172	4.88E-06	11343	21.80670627
Neurturin levels	GCST90274828	rs75066660	A	G	0.2148	0.0197	5	92157390	0.0476	6.40E-06	11789	21.04271116
Neurturin levels	GCST90274828	rs76777800	T	C	0.3387	0.0176	3	73067086	0.0738	4.44E-06	6941	27.63659711
Neurturin levels	GCST90274828	rs76807861	A	G	-0.2154	0.023	6	153460965	0.0486	9.33E-06	10901	22.77387717
Neurturin levels	GCST90274828	rs7712604	C	G	-0.0879	0.6738	5	21508959	0.0176	5.90E-07	8587	29.25772612
Neurturin levels	GCST90274828	rs77216559	T	C	0.1667	0.958	11	4475910	0.034	9.44E-07	11791	26.4219722
Neurturin levels	GCST90274828	rs908372	C	G	-0.0622	0.3324	2	172434373	0.0136	4.80E-06	11773	20.24640048
Neurotrophin-3 levels	GCST90274829	rs10121142	A	T	-0.0633	0.263	9	32900305	0.0139	5.26E-06	12844	19.97875587
Neurotrophin-3 levels	GCST90274829	rs1017982	A	G	0.0623	0.2606	1	238095957	0.014	8.59E-06	14296	21.41232409
Neurotrophin-3 levels	GCST90274829	rs10780690	T	G	0.0557	0.5265	9	87478172	0.012	3.46E-06	14296	22.14546723
Neurotrophin-3 levels	GCST90274829	rs11225042	A	C	-0.0973	0.8737	11	101727684	0.0203	1.64E-06	12412	25.98373077
Neurotrophin-3 levels	GCST90274829	rs112418830	T	C	0.1366	0.0567	6	151293888	0.0263	2.06E-07	14296	28.58813281
Neurotrophin-3 levels	GCST90274829	rs113313831	T	C	-0.0827	0.1667	5	130427791	0.0187	9.76E-06	12412	23.62521496
Neurotrophin-3 levels	GCST90274829	rs11756802	A	T	-0.1414	0.0444	6	7170084	0.0319	9.31E-06	14296	24.29288911
Neurotrophin-3 levels	GCST90274829	rs12517801	A	G	-0.0555	0.3609	5	1731054	0.0121	4.50E-06	14726	20.95149462
Neurotrophin-3 levels	GCST90274829	rs145686993	C	G	-0.2464	0.0161	2	46306174	0.0539	4.84E-06	14257	27.4720851
Neurotrophin-3 levels	GCST90274829	rs146532158	T	C	-0.1859	0.0249	10	115833862	0.0386	1.46E-06	14741	24.77620194
Neurotrophin-3 levels	GCST90274829	rs17537796	A	C	-0.2571	0.9866	7	40026172	0.0553	3.33E-06	14254	24.95258684
Neurotrophin-3 levels	GCST90274829	rs185208766	T	C	0.3291	0.0142	3	73021223	0.0722	5.16E-06	9893	30.08305959
Neurotrophin-3 levels	GCST90274829	rs188129302	T	C	-0.2607	0.018	5	146781995	0.0577	6.24E-06	12412	29.88908079
Neurotrophin-3 levels	GCST90274829	rs2034246	A	C	0.0582	0.5677	5	114451587	0.012	1.23E-06	14296	23.80436049
Neurotrophin-3 levels	GCST90274829	rs2107473	A	G	-0.2393	0.0175	7	8762956	0.0507	2.36E-06	13394	26.4233264
Neurotrophin-3 levels	GCST90274829	rs255889	A	G	-0.0937	0.9203	5	111111113	0.0212	9.88E-06	14731	18.99458855
Neurotrophin-3 levels	GCST90274829	rs2846299	A	G	0.0582	0.3022	11	123375056	0.0125	3.22E-06	14721	21.05719693
Neurotrophin-3 levels	GCST90274829	rs3218587	A	G	0.1364	0.0429	6	111688927	0.0294	3.49E-06	14744	22.55764639
Neurotrophin-3 levels	GCST90274829	rs58399805	A	T	0.1106	0.0799	12	5680104	0.022	4.98E-07	14737	26.54935671
Neurotrophin-3 levels	GCST90274829	rs72652073	C	G	0.058	0.3811	8	72031901	0.0125	3.48E-06	14296	22.71898447
Neurotrophin-3 levels	GCST90274829	rs73166403	T	C	-0.092	0.1114	7	152298228	0.02	4.22E-06	14296	23.99270902
Neurotrophin-3 levels	GCST90274829	rs77065501	T	C	0.326	0.0135	8	143406020	0.0721	6.14E-06	10754	30.52224095
Neurotrophin-3 levels	GCST90274829	rs77109322	T	C	0.1398	0.0423	2	240277019	0.0313	7.95E-06	14744	23.38077187
Neurotrophin-3 levels	GCST90274829	rs79759094	A	G	-0.1163	0.0638	4	7533099	0.0251	3.60E-06	14728	23.83229264
Neurotrophin-3 levels	GCST90274829	rs871910	T	C	-0.0632	0.2256	10	7026672	0.0141	7.39E-06	14296	19.97693723
Osteoprotegerin levels	GCST90274830	rs114165349	C	G	-0.1948	0.0337	1	27021913	0.034	1.01E-08	14727	36.48209292
Osteoprotegerin levels	GCST90274830	rs114805200	C	G	-0.2032	0.9827	2	155956833	0.0455	7.97E-06	14285	20.08047789
Osteoprotegerin levels	GCST90274830	rs1230164	C	G	-0.0671	0.7288	4	99986023	0.0129	1.98E-07	14285	25.46631875
Osteoprotegerin levels	GCST90274830	rs12637074	T	C	-0.0712	0.8414	3	32324460	0.0158	6.60E-06	14708	19.92407788
Osteoprotegerin levels	GCST90274830	rs1437633	A	C	-0.079	0.2072	11	16272199	0.0147	7.69E-08	12851	26.39965731
Osteoprotegerin levels	GCST90274830	rs17396131	A	G	0.0562	0.3327	1	55145897	0.0125	6.92E-06	14285	20.05882444
Osteoprotegerin levels	GCST90274830	rs17600346	T	C	-0.1569	0.9631	3	172223982	0.0299	1.54E-07	14723	25.80307785
Osteoprotegerin levels	GCST90274830	rs2247769	T	C	-0.1705	0.5577	8	120081031	0.0114	1.42E-50	14285	207.8209552
Osteoprotegerin levels	GCST90274830	rs28454196	C	G	-0.2242	0.9758	4	32870458	0.0486	3.97E-06	14285	33.98827012
Osteoprotegerin levels	GCST90274830	rs55784633	A	C	-0.076	0.8345	4	190049910	0.0167	5.34E-06	11760	18.7892057
Osteoprotegerin levels	GCST90274830	rs74627924	A	G	-0.0827	0.8883	2	145820726	0.0183	6.21E-06	14710	19.98928728
Osteoprotegerin levels	GCST90274830	rs75064915	A	T	-0.1311	0.0452	2	223274212	0.0295	8.83E-06	14730	21.8813822
Osteoprotegerin levels	GCST90274830	rs7703177	T	C	0.053	0.5883	5	52799456	0.0117	5.90E-06	14285	19.46131724
Osteoprotegerin levels	GCST90274830	rs77507094	A	G	0.1965	0.9791	10	55029035	0.0429	4.64E-06	14726	23.30456986
Oncostatin-M levels	GCST90274831	rs114931601	A	G	0.1125	0.9343	3	26561369	0.0254	9.46E-06	14288	22.23170256
Oncostatin-M levels	GCST90274831	rs117867445	C	G	0.2926	0.0172	9	137876508	0.0621	2.46E-06	10471	30.39039313
Oncostatin-M levels	GCST90274831	rs2511241	T	C	0.177	0.9163	11	72945341	0.0236	6.38E-14	13668	65.98924012
Oncostatin-M levels	GCST90274831	rs559651	T	C	-0.0594	0.6496	8	41555366	0.0125	2.01E-06	14715	23.67076972
Oncostatin-M levels	GCST90274831	rs61897429	A	G	-0.0847	0.139	11	47424864	0.017	6.28E-07	14735	25.34266939
Oncostatin-M levels	GCST90274831	rs6932879	T	C	-0.162	0.0307	6	162256951	0.0356	5.35E-06	14728	23.03670014
Oncostatin-M levels	GCST90274831	rs7007281	A	T	0.1155	0.9154	8	2621859	0.0243	2.00E-06	11775	24.37589962
Oncostatin-M levels	GCST90274831	rs7102957	T	C	-0.0803	0.8631	11	102334152	0.0173	3.46E-06	14288	21.80211248
Oncostatin-M levels	GCST90274831	rs76275710	A	G	0.2665	0.0176	10	30032133	0.0525	3.85E-07	14735	36.27309095
Oncostatin-M levels	GCST90274831	rs7714366	A	G	0.0619	0.7535	5	169867337	0.0137	6.24E-06	14734	20.99866945
Oncostatin-M levels	GCST90274831	rs9264931	T	C	-0.1048	0.8812	6	31274196	0.0191	4.09E-08	14736	33.95971125
Programmed cell death 1 ligand 1 levels	GCST90274832	rs113302946	A	G	-0.2866	0.014	1	77828069	0.0637	6.82E-06	13801	31.36323881
Programmed cell death 1 ligand 1 levels	GCST90274832	rs12539643	C	G	0.1913	0.966	7	151019021	0.0407	2.60E-06	11337	27.31383993
Programmed cell death 1 ligand 1 levels	GCST90274832	rs146328951	A	G	-0.4926	0.0079	1	27646512	0.0993	7.02E-07	9354	35.70762019
Programmed cell death 1 ligand 1 levels	GCST90274832	rs151255930	T	C	-0.2518	0.0137	7	105979524	0.0561	7.18E-06	14243	24.44310162
Programmed cell death 1 ligand 1 levels	GCST90274832	rs181758547	T	C	-0.3071	0.0116	4	68657948	0.069	8.56E-06	11917	25.82347195
Programmed cell death 1 ligand 1 levels	GCST90274832	rs2019137	A	G	-0.0507	0.4683	2	113973632	0.0114	8.69E-06	14735	18.88357461
Programmed cell death 1 ligand 1 levels	GCST90274832	rs35024691	C	G	-0.1008	0.0929	5	18901704	0.0219	4.17E-06	12825	21.99661913
Programmed cell death 1 ligand 1 levels	GCST90274832	rs4974444	A	G	-0.0816	0.8717	3	127280969	0.0176	3.55E-06	14288	21.30894609
Programmed cell death 1 ligand 1 levels	GCST90274832	rs60830384	A	T	0.1138	0.916	9	5485387	0.0213	9.16E-08	14718	29.38633568
Programmed cell death 1 ligand 1 levels	GCST90274832	rs62373966	T	G	0.1407	0.9234	5	90058982	0.0273	2.55E-07	11777	33.06859153
Programmed cell death 1 ligand 1 levels	GCST90274832	rs6917605	T	C	0.0554	0.4457	6	19842497	0.0116	1.79E-06	14733	22.37321348
Programmed cell death 1 ligand 1 levels	GCST90274832	rs72823987	A	G	-0.1005	0.9271	2	67288067	0.0223	6.58E-06	14736	20.14328165
Programmed cell death 1 ligand 1 levels	GCST90274832	rs73072534	T	C	-0.1306	0.0469	7	28144510	0.0294	8.91E-06	14288	21.81730223
Programmed cell death 1 ligand 1 levels	GCST90274832	rs75510105	A	G	0.1933	0.0292	6	134673561	0.0385	5.15E-07	14727	31.25954181
Programmed cell death 1 ligand 1 levels	GCST90274832	rs7936674	A	G	-0.0546	0.6468	11	33845977	0.0123	9.04E-06	14288	19.48536676
Programmed cell death 1 ligand 1 levels	GCST90274832	rs7945680	T	G	0.061	0.5018	11	127683667	0.0114	8.75E-08	14728	27.44843508
Programmed cell death 1 ligand 1 levels	GCST90274832	rs7977146	A	C	0.0517	0.6026	12	14883095	0.0116	8.32E-06	14727	18.87468459
Programmed cell death 1 ligand 1 levels	GCST90274832	rs822335	T	C	-0.1295	0.3471	9	5448218	0.012	3.77E-27	14736	112.8509353
Stem cell factor levels	GCST90274833	rs10894669	A	C	-0.0606	0.3129	11	133206940	0.0129	2.63E-06	14735	23.30119889
Stem cell factor levels	GCST90274833	rs11126305	A	G	-0.0567	0.4624	2	71106068	0.0116	1.02E-06	14718	23.55904545
Stem cell factor levels	GCST90274833	rs11196977	A	C	0.1658	0.0543	10	116663513	0.0366	5.90E-06	10282	29.10537811
Stem cell factor levels	GCST90274833	rs11199541	T	C	0.1548	0.0334	10	122531747	0.0339	4.96E-06	14736	22.83275524
Stem cell factor levels	GCST90274833	rs12378537	T	C	0.105	0.1215	9	136065526	0.0219	1.63E-06	11337	26.74062219
Stem cell factor levels	GCST90274833	rs12501773	A	C	0.0528	0.5618	4	88453631	0.0116	5.32E-06	14733	20.24793376
Stem cell factor levels	GCST90274833	rs138854302	T	C	-0.1391	0.0915	9	128807910	0.0205	1.16E-11	14736	47.54997109
Stem cell factor levels	GCST90274833	rs174535	T	C	-0.0735	0.6459	11	61551356	0.0121	1.24E-09	14736	36.49984983
Stem cell factor levels	GCST90274833	rs186248365	A	G	-0.428	0.9928	4	60174833	0.0907	2.37E-06	11538	30.2904617
Stem cell factor levels	GCST90274833	rs2133027	A	G	0.4722	0.007	8	47325114	0.1032	4.75E-06	8290	25.77076408
Stem cell factor levels	GCST90274833	rs2843154	T	C	-0.0576	0.5999	1	2244905	0.0128	6.80E-06	13224	21.09170859
Stem cell factor levels	GCST90274833	rs34813411	T	C	-0.1619	0.0373	4	183543315	0.0339	1.79E-06	14717	27.75249745
Stem cell factor levels	GCST90274833	rs4389685	A	G	0.053	0.5999	5	124050437	0.0118	7.07E-06	14735	19.89327787
Stem cell factor levels	GCST90274833	rs4846838	A	G	-0.0721	0.8081	1	230281618	0.0158	5.04E-06	12792	20.65436848
Stem cell factor levels	GCST90274833	rs557933	A	C	-0.0553	0.4647	1	234853268	0.0118	2.78E-06	14287	21.7666537
Stem cell factor levels	GCST90274833	rs581080	C	G	0.0668	0.8123	9	15305378	0.015	8.45E-06	14734	20.07320432
Stem cell factor levels	GCST90274833	rs62398898	T	C	-0.1161	0.9437	5	161746014	0.0259	7.37E-06	14717	21.10666132
Stem cell factor levels	GCST90274833	rs705379	A	G	0.0789	0.4598	7	94953895	0.012	4.87E-11	14288	44.31628275
Stem cell factor levels	GCST90274833	rs71644719	A	G	-0.1584	0.0354	1	223111265	0.0345	4.40E-06	14727	25.27498967
Stem cell factor levels	GCST90274833	rs72847212	T	C	-0.0721	0.7926	11	834389	0.015	1.53E-06	13659	23.38091673
Stem cell factor levels	GCST90274833	rs74820408	A	G	-0.0728	0.8399	12	40180662	0.0163	7.96E-06	14287	20.38972467
Stem cell factor levels	GCST90274833	rs75059384	A	G	-0.1782	0.0264	7	90786565	0.0402	9.30E-06	14736	24.09129134
Stem cell factor levels	GCST90274833	rs7664024	T	C	-0.0718	0.185	4	18944656	0.0153	2.69E-06	14288	22.24305985
Stem cell factor levels	GCST90274833	rs78397068	T	C	0.1202	0.9155	1	88911632	0.0233	2.49E-07	14288	32.00637875
Stem cell factor levels	GCST90274833	rs785900	T	C	0.0575	0.4446	9	79147122	0.0118	1.10E-06	14288	23.36476263
Stem cell factor levels	GCST90274833	rs9264796	A	G	0.1407	0.0716	6	31270311	0.0303	3.42E-06	12404	32.72672823
SIR2-like protein 2 levels	GCST90274834	rs1034059	A	G	0.076	0.6981	6	158193698	0.0145	1.59E-07	14288	34.86640935
SIR2-like protein 2 levels	GCST90274834	rs115455827	A	G	0.1277	0.9506	5	78787853	0.0277	4.02E-06	14735	22.59921739
SIR2-like protein 2 levels	GCST90274834	rs116198125	T	C	-0.1521	0.9617	3	14613224	0.0329	3.78E-06	14727	25.13754633
SIR2-like protein 2 levels	GCST90274834	rs12531843	C	G	-0.1286	0.9177	7	14143486	0.0243	1.21E-07	12404	31.05921692
SIR2-like protein 2 levels	GCST90274834	rs138897138	A	G	0.104	0.9138	2	122731427	0.0218	1.84E-06	14288	24.38408053
SIR2-like protein 2 levels	GCST90274834	rs147383134	T	C	0.2573	0.9858	8	89590527	0.0551	3.02E-06	13801	25.62359385
SIR2-like protein 2 levels	GCST90274834	rs60459634	A	G	-0.1063	0.0886	4	160629137	0.0229	3.45E-06	14288	26.1181965
SIR2-like protein 2 levels	GCST90274834	rs72847333	T	C	0.093	0.8965	2	125508995	0.0204	5.14E-06	14288	22.96649936
SIR2-like protein 2 levels	GCST90274834	rs72883370	A	G	-0.3428	0.989	6	63413043	0.0737	3.30E-06	12737	32.64460246
SIR2-like protein 2 levels	GCST90274834	rs7418913	A	G	-0.0615	0.2713	1	203643268	0.0139	9.67E-06	14288	21.39633546
SIR2-like protein 2 levels	GCST90274834	rs7718478	A	T	0.0639	0.7496	5	177560339	0.0138	3.65E-06	14288	21.93170891
SIR2-like protein 2 levels	GCST90274834	rs79663946	A	G	-0.0901	0.1174	7	21752339	0.0201	7.37E-06	14288	24.0742899
Signaling lymphocytic activation molecule levels	GCST90274835	rs10212190	A	T	0.0727	0.6151	3	186731157	0.0121	1.88E-09	14285	35.83439874
Signaling lymphocytic activation molecule levels	GCST90274835	rs10499604	T	C	0.058	0.3266	7	38626562	0.0125	3.48E-06	14730	21.82539712
Signaling lymphocytic activation molecule levels	GCST90274835	rs115154227	T	C	-0.1703	0.0275	6	135333467	0.0381	7.83E-06	14734	22.88851031
Signaling lymphocytic activation molecule levels	GCST90274835	rs12058421	A	C	-0.1256	0.1616	1	160581152	0.0159	2.80E-15	14731	63.23180869
Signaling lymphocytic activation molecule levels	GCST90274835	rs12297442	A	G	0.061	0.7296	12	6062889	0.0135	6.23E-06	14733	21.65965334
Signaling lymphocytic activation molecule levels	GCST90274835	rs13014154	A	G	-0.0612	0.3695	2	62575443	0.0123	6.50E-07	14285	24.96953072
Signaling lymphocytic activation molecule levels	GCST90274835	rs13147502	A	G	-0.0609	0.5964	4	106143797	0.0127	1.62E-06	12843	22.96827258
Signaling lymphocytic activation molecule levels	GCST90274835	rs138657007	A	G	-0.2863	0.0181	10	66091335	0.0577	6.98E-07	12790	37.36700828
Signaling lymphocytic activation molecule levels	GCST90274835	rs17720330	C	G	-0.1982	0.0213	9	78767497	0.043	4.04E-06	14727	24.15648113
Signaling lymphocytic activation molecule levels	GCST90274835	rs192245879	A	G	0.3328	0.989	2	216910771	0.0655	3.76E-07	13799	33.32867965
Signaling lymphocytic activation molecule levels	GCST90274835	rs2623960	T	C	0.0688	0.2204	6	152893441	0.0143	1.50E-06	14286	23.27272021
Signaling lymphocytic activation molecule levels	GCST90274835	rs2790462	T	C	-0.0747	0.2977	10	28873202	0.0126	3.06E-09	14733	34.45239836
Signaling lymphocytic activation molecule levels	GCST90274835	rs3806818	A	G	0.0707	0.1909	4	6642331	0.0153	3.82E-06	13853	21.42047992
Signaling lymphocytic activation molecule levels	GCST90274835	rs3856138	T	C	0.0529	0.5429	1	38044814	0.0118	7.36E-06	14286	19.86670564
Signaling lymphocytic activation molecule levels	GCST90274835	rs617688	T	G	0.0535	0.4014	3	101592286	0.0119	6.93E-06	14730	20.28584892
Signaling lymphocytic activation molecule levels	GCST90274835	rs61833942	T	C	0.2097	0.9803	10	13610507	0.0474	9.69E-06	14286	24.30189725
Signaling lymphocytic activation molecule levels	GCST90274835	rs72902770	T	C	-0.0821	0.1184	11	43535182	0.0181	5.74E-06	14723	20.74380653
Signaling lymphocytic activation molecule levels	GCST90274835	rs7745783	T	C	-0.0589	0.4969	6	42462406	0.0119	7.44E-07	14286	24.81919523
Signaling lymphocytic activation molecule levels	GCST90274835	rs7918908	A	G	-0.1175	0.0754	10	128410584	0.0264	8.56E-06	11780	22.71639108
Signaling lymphocytic activation molecule levels	GCST90274835	rs79348253	A	G	-0.1585	0.0447	7	134817203	0.0295	7.75E-08	14719	31.64374784
Signaling lymphocytic activation molecule levels	GCST90274835	rs80174967	A	C	-0.0894	0.0995	7	10925674	0.02	7.82E-06	14722	21.11261826
Sulfotransferase 1A1 levels	GCST90274836	rs10842189	T	C	-0.08	0.8156	12	23759406	0.0173	3.76E-06	11784	22.7250045
Sulfotransferase 1A1 levels	GCST90274836	rs114343645	A	G	0.2386	0.9813	5	42655238	0.0539	9.57E-06	11345	23.74928617
Sulfotransferase 1A1 levels	GCST90274836	rs115453780	A	T	0.1995	0.0287	2	81661503	0.0448	8.46E-06	11303	25.13232762
Sulfotransferase 1A1 levels	GCST90274836	rs12163980	T	C	-0.0851	0.1679	5	18788822	0.0191	8.37E-06	11345	22.99974261
Sulfotransferase 1A1 levels	GCST90274836	rs147448406	T	C	-0.2619	0.0239	9	116822808	0.059	9.04E-06	11793	37.8561074
Sulfotransferase 1A1 levels	GCST90274836	rs149869672	T	C	-0.3184	0.9871	4	127777021	0.0684	3.24E-06	10858	28.10085496
Sulfotransferase 1A1 levels	GCST90274836	rs1698742	T	C	-0.0984	0.8775	1	86468724	0.0206	1.78E-06	11790	24.58943308
Sulfotransferase 1A1 levels	GCST90274836	rs1943466	A	C	-0.067	0.2759	11	123264642	0.0148	5.98E-06	11789	21.17935794
Sulfotransferase 1A1 levels	GCST90274836	rs2213907	A	G	-0.1504	0.95	8	17377551	0.0318	2.25E-06	11790	25.38596466
Sulfotransferase 1A1 levels	GCST90274836	rs2712255	A	G	0.0702	0.466	1	119273856	0.0147	1.79E-06	9849	24.21039092
Sulfotransferase 1A1 levels	GCST90274836	rs2731674	T	G	-0.083	0.2653	5	176839890	0.0152	4.75E-08	11790	31.74252618
Sulfotransferase 1A1 levels	GCST90274836	rs371387526	A	C	0.1048	0.8462	4	142303334	0.0214	9.72E-07	8817	25.27246291
Sulfotransferase 1A1 levels	GCST90274836	rs55793562	A	G	0.0924	0.8711	6	52231674	0.0199	3.43E-06	11781	22.62751035
Sulfotransferase 1A1 levels	GCST90274836	rs55939507	A	G	0.0768	0.4768	8	126413022	0.0166	3.72E-06	9460	27.91487199
Sulfotransferase 1A1 levels	GCST90274836	rs66530140	T	C	-0.1678	0.4926	4	187161211	0.0136	5.64E-35	10913	155.7684878
Sulfotransferase 1A1 levels	GCST90274836	rs710446	T	C	-0.0712	0.599	3	186459927	0.0135	1.33E-07	11793	28.78530039
Sulfotransferase 1A1 levels	GCST90274836	rs72656644	C	G	0.1077	0.8871	12	12719921	0.0224	1.52E-06	11345	26.41594055
Sulfotransferase 1A1 levels	GCST90274836	rs76712070	A	G	-0.1367	0.9345	1	243050615	0.0302	6.00E-06	11345	26.00819484
Sulfotransferase 1A1 levels	GCST90274836	rs76833948	A	T	0.134	0.0644	11	128596369	0.0285	2.58E-06	11345	24.5971249
Sulfotransferase 1A1 levels	GCST90274836	rs77919742	T	C	-0.1433	0.9287	11	19560616	0.0287	5.94E-07	11345	30.93128425
Sulfotransferase 1A1 levels	GCST90274836	rs7812322	T	C	-0.3483	0.9898	8	11410797	0.0756	4.08E-06	10858	26.65750672
Sulfotransferase 1A1 levels	GCST90274836	rs9882591	C	G	0.1061	0.1013	3	59801480	0.0234	5.78E-06	11779	24.18859826
STAM binding protein levels	GCST90274837	rs1034059	A	G	0.0695	0.698	6	158193698	0.0145	1.64E-06	14288	29.15129907
STAM binding protein levels	GCST90274837	rs116132562	A	G	-0.1689	0.0333	6	20187207	0.0372	5.62E-06	14247	26.21115018
STAM binding protein levels	GCST90274837	rs116198125	T	C	-0.1484	0.9619	3	14613224	0.0325	4.97E-06	14727	23.80727006
STAM binding protein levels	GCST90274837	rs12531843	C	G	-0.1251	0.9177	7	14143486	0.0243	2.63E-07	12404	29.38764542
STAM binding protein levels	GCST90274837	rs138897138	A	G	0.1085	0.9138	2	122731427	0.0218	6.46E-07	14288	26.54389944
STAM binding protein levels	GCST90274837	rs16847403	T	C	0.0584	0.7326	2	142616069	0.0131	8.27E-06	14713	19.68370791
STAM binding protein levels	GCST90274837	rs547553	T	C	0.2004	0.9798	3	176213375	0.0452	9.27E-06	14728	23.4471454
STAM binding protein levels	GCST90274837	rs73788059	T	C	-0.092	0.0933	5	132669108	0.0204	6.49E-06	14716	21.10104814
STAM binding protein levels	GCST90274837	rs7418913	A	G	-0.0628	0.2712	1	203643268	0.0139	6.24E-06	14288	22.30671268
STAM binding protein levels	GCST90274837	rs75610895	T	C	-0.1908	0.0247	10	6800809	0.0394	1.28E-06	14730	25.8778444
STAM binding protein levels	GCST90274837	rs851168	A	G	0.0616	0.3247	1	223353343	0.0136	5.91E-06	12792	21.31887579
Transforming growth factor-alpha levels	GCST90274838	rs10473116	A	G	-0.0717	0.1852	5	38712721	0.016	7.42E-06	13235	20.56330734
Transforming growth factor-alpha levels	GCST90274838	rs113903858	A	G	0.3368	0.014	8	72362254	0.0748	6.71E-06	11136	34.977804
Transforming growth factor-alpha levels	GCST90274838	rs118063320	A	G	0.2401	0.0203	10	56979254	0.0531	6.14E-06	13798	31.7068886
Transforming growth factor-alpha levels	GCST90274838	rs12270510	T	C	0.0959	0.1107	11	119506018	0.019	4.48E-07	14731	26.71920336
Transforming growth factor-alpha levels	GCST90274838	rs12540570	A	C	0.0557	0.6509	7	13645174	0.0125	8.35E-06	14285	20.1667869
Transforming growth factor-alpha levels	GCST90274838	rs17691542	T	C	-0.0696	0.829	5	132279227	0.0156	8.14E-06	14285	19.64334412
Transforming growth factor-alpha levels	GCST90274838	rs1963491	C	G	0.1081	0.905	8	2654153	0.023	2.60E-06	11334	22.81569263
Transforming growth factor-alpha levels	GCST90274838	rs2478421	T	G	0.1526	0.9672	10	122257278	0.0342	8.12E-06	14285	21.1344416
Transforming growth factor-alpha levels	GCST90274838	rs34007466	A	G	-0.2684	0.0153	4	16165036	0.05	7.96E-08	14733	32.04544775
Transforming growth factor-alpha levels	GCST90274838	rs34630685	C	G	0.1678	0.9681	8	13724808	0.0361	3.35E-06	14285	24.88285378
Transforming growth factor-alpha levels	GCST90274838	rs4934441	A	G	-0.095	0.1322	10	90836825	0.0198	1.60E-06	11780	24.43993836
Transforming growth factor-alpha levels	GCST90274838	rs6872427	C	G	0.139	0.043	5	112532750	0.031	7.33E-06	14285	22.74838511
Transforming growth factor-alpha levels	GCST90274838	rs72912115	A	T	0.137	0.114	2	70774295	0.0184	9.65E-14	14728	56.04595209
Transforming growth factor-alpha levels	GCST90274838	rs74130123	T	C	-0.2601	0.9817	10	30042437	0.0508	3.05E-07	14733	35.89465284
Transforming growth factor-alpha levels	GCST90274838	rs78912149	C	G	-0.2692	0.9835	1	166175871	0.056	1.53E-06	13798	32.52477248
Transforming growth factor-alpha levels	GCST90274838	rs9262670	T	C	0.0717	0.2343	6	31034990	0.0146	9.06E-07	12842	23.72827136
Tumor necrosis factor levels	GCST90274839	rs117427219	A	G	-0.3062	0.0173	7	80365289	0.0629	1.13E-06	10850	34.69315622
Tumor necrosis factor levels	GCST90274839	rs1179724	T	C	-0.0605	0.5818	2	217732382	0.0136	8.65E-06	11337	20.22526612
Tumor necrosis factor levels	GCST90274839	rs11903500	A	G	0.0754	0.2352	2	205502517	0.0166	5.57E-06	11337	23.23103625
Tumor necrosis factor levels	GCST90274839	rs12328100	A	G	-0.0649	0.478	2	86307128	0.013	5.97E-07	11784	24.81707674
Tumor necrosis factor levels	GCST90274839	rs12354434	A	G	-0.1207	0.0885	10	11469516	0.0247	1.03E-06	11337	26.70471686
Tumor necrosis factor levels	GCST90274839	rs13403154	A	G	0.1247	0.0708	2	8690963	0.0277	6.74E-06	11337	23.23894254
Tumor necrosis factor levels	GCST90274839	rs1377015	A	G	-0.0653	0.2861	10	106909970	0.0142	4.25E-06	11782	20.55483644
Tumor necrosis factor levels	GCST90274839	rs138684734	A	G	0.2512	0.9796	6	127494091	0.0533	2.44E-06	10850	27.428027
Tumor necrosis factor levels	GCST90274839	rs148560093	A	G	-0.298	0.9824	8	136662225	0.0646	3.97E-06	9984	30.74799709
Tumor necrosis factor levels	GCST90274839	rs333835	A	T	0.1289	0.9163	2	117991812	0.0254	3.88E-07	11337	28.96201327
Tumor necrosis factor levels	GCST90274839	rs4835254	T	C	-0.1517	0.9506	4	146658520	0.031	9.90E-07	11770	25.48990729
Tumor necrosis factor levels	GCST90274839	rs537908127	T	C	0.246	0.0296	4	126954768	0.0472	1.87E-07	9243	32.23844873
Tumor necrosis factor levels	GCST90274839	rs56304087	T	C	-0.0584	0.4948	2	47823379	0.0131	8.27E-06	11778	20.11350072
Tumor necrosis factor levels	GCST90274839	rs75625106	C	G	-0.5898	0.9941	5	3388581	0.1299	5.61E-06	8488	34.76965991
Tumor necrosis factor levels	GCST90274839	rs7621032	T	C	0.0674	0.4514	3	108099780	0.0135	5.96E-07	11337	25.56035611
Tumor necrosis factor levels	GCST90274839	rs7806921	T	C	-0.0606	0.5366	7	150140762	0.0131	3.73E-06	11778	21.54634621
Tumor necrosis factor levels	GCST90274839	rs78812934	T	C	-0.1445	0.0459	5	6760041	0.0326	9.31E-06	11785	21.58853266
Tumor necrosis factor levels	GCST90274839	rs867063	T	C	0.1175	0.078	6	44325149	0.0255	4.07E-06	11337	22.55360905
TNF-beta levels	GCST90274840	rs115888986	A	G	0.2542	0.9846	5	21421092	0.0583	1.30E-05	11792	23.14873762
TNF-beta levels	GCST90274840	rs116815367	T	G	-0.2949	0.0128	3	29526605	0.0686	1.72E-05	9983	21.98488862
TNF-beta levels	GCST90274840	rs117448862	A	G	-0.2249	0.0249	6	137797089	0.0519	1.47E-05	11783	29.00731805
TNF-beta levels	GCST90274840	rs117768222	T	C	-0.3062	0.0119	7	89967824	0.0695	1.05E-05	9983	22.05570358
TNF-beta levels	GCST90274840	rs12614939	A	G	-0.0762	0.8154	2	71707406	0.0174	1.19E-05	11343	19.85882301
TNF-beta levels	GCST90274840	rs12743015	C	G	-0.1918	0.029	1	110256931	0.0403	1.94E-06	11784	24.46043325
TNF-beta levels	GCST90274840	rs13117067	C	G	0.2213	0.0183	4	143951836	0.0517	1.87E-05	11296	19.90835429
TNF-beta levels	GCST90274840	rs139511528	A	G	-0.2485	0.0294	12	6429443	0.0521	1.85E-06	10280	36.35065923
TNF-beta levels	GCST90274840	rs150068245	T	C	-0.2968	0.0151	11	1247798	0.0673	1.03E-05	9406	24.70466141
TNF-beta levels	GCST90274840	rs16852556	T	C	0.1514	0.0511	2	215575422	0.0317	1.79E-06	11344	25.26848538
TNF-beta levels	GCST90274840	rs16854335	T	G	0.0614	0.3307	3	169461571	0.014	1.16E-05	11792	19.70883475
TNF-beta levels	GCST90274840	rs17415102	C	G	0.1494	0.9588	7	38652839	0.0339	1.05E-05	11790	20.82394845
TNF-beta levels	GCST90274840	rs17521008	T	C	0.0755	0.1853	2	53955850	0.0171	1.01E-05	11344	19.55396214
TNF-beta levels	GCST90274840	rs17765470	A	G	-0.0956	0.8835	8	24926692	0.0217	1.06E-05	11343	21.37703438
TNF-beta levels	GCST90274840	rs2364485	A	C	0.1759	0.1645	12	6514963	0.0189	1.32E-20	11344	97.2911066
TNF-beta levels	GCST90274840	rs2523882	T	C	-0.1991	0.2883	6	31042217	0.0144	1.77E-43	11792	194.9623714
TNF-beta levels	GCST90274840	rs2844500	T	C	-0.6283	0.116	6	31474685	0.0196	1.80E-225	11791	1038.525738
TNF-beta levels	GCST90274840	rs3131932	A	G	-0.0928	0.4298	6	30940328	0.0131	1.40E-12	11792	49.97702867
TNF-beta levels	GCST90274840	rs3789088	C	G	-0.0782	0.1591	2	111790804	0.0178	1.12E-05	11791	19.32173902
TNF-beta levels	GCST90274840	rs4133529	A	G	0.0994	0.1031	2	12854006	0.0227	1.19E-05	11344	20.76296639
TNF-beta levels	GCST90274840	rs550950148	A	C	-0.1008	0.8811	8	115516674	0.0229	1.07E-05	9265	19.76220231
TNF-beta levels	GCST90274840	rs555494378	A	T	-0.4777	0.9928	4	71583424	0.1105	1.54E-05	7456	24.39738514
TNF-beta levels	GCST90274840	rs62318218	A	G	0.0641	0.7333	4	131406962	0.0149	1.69E-05	11776	18.9527972
TNF-beta levels	GCST90274840	rs71541305	A	G	0.1511	0.9583	7	136227076	0.0353	1.87E-05	11782	21.53450771
TNF-beta levels	GCST90274840	rs72771003	A	T	0.1219	0.0707	5	99478891	0.0279	1.25E-05	11344	22.18968986
TNF-beta levels	GCST90274840	rs73150328	T	C	-0.0658	0.3289	7	78093943	0.0153	1.70E-05	11777	22.54886466
TNF-beta levels	GCST90274840	rs73885807	A	G	-0.1448	0.9539	3	185957290	0.0331	1.22E-05	11789	21.77588297
TNF-beta levels	GCST90274840	rs74792312	A	T	-0.2238	0.9754	4	35530743	0.0513	1.29E-05	10470	25.2218462
TNF-beta levels	GCST90274840	rs7737375	A	G	-0.331	0.0094	5	160142996	0.0761	1.36E-05	11344	23.18936395
Tumor necrosis factor receptor superfamily member 9 levels	GCST90274841	rs10101219	C	G	-0.4015	0.9895	8	99918668	0.0847	2.13E-06	9540	32.05684001
Tumor necrosis factor receptor superfamily member 9 levels	GCST90274841	rs10178845	A	G	-0.0682	0.3043	2	8443803	0.0144	2.18E-06	11765	23.21116391
Tumor necrosis factor receptor superfamily member 9 levels	GCST90274841	rs11202989	T	C	-0.0995	0.1219	10	90880926	0.0212	2.69E-06	11336	24.07290444
Tumor necrosis factor receptor superfamily member 9 levels	GCST90274841	rs13229950	A	G	-0.1713	0.9665	7	82342738	0.0381	6.92E-06	11779	22.42085027
Tumor necrosis factor receptor superfamily member 9 levels	GCST90274841	rs140214797	T	G	0.2317	0.9796	4	28155085	0.0504	4.28E-06	11769	25.30227725
Tumor necrosis factor receptor superfamily member 9 levels	GCST90274841	rs146380867	A	G	0.3742	0.0105	8	50188685	0.0814	4.29E-06	10849	31.65321242
Tumor necrosis factor receptor superfamily member 9 levels	GCST90274841	rs150949259	A	G	0.375	0.0104	3	177868759	0.0809	3.56E-06	8674	25.17466785
Tumor necrosis factor receptor superfamily member 9 levels	GCST90274841	rs1776354	A	G	-0.1301	0.5203	1	7972201	0.013	1.41E-23	11783	100.386487
Tumor necrosis factor receptor superfamily member 9 levels	GCST90274841	rs1846520	A	G	-0.1626	0.9533	8	118333064	0.0313	2.05E-07	11782	27.7962624
Tumor necrosis factor receptor superfamily member 9 levels	GCST90274841	rs2579649	A	C	-0.0968	0.1322	2	120226781	0.0199	1.15E-06	11336	24.42022964
Tumor necrosis factor receptor superfamily member 9 levels	GCST90274841	rs2854008	A	G	0.0926	0.2629	6	31312538	0.0149	5.14E-10	11784	39.28562594
Tumor necrosis factor receptor superfamily member 9 levels	GCST90274841	rs4976685	A	G	-0.0693	0.6695	5	176766177	0.0139	6.18E-07	11763	25.04878959
Tumor necrosis factor receptor superfamily member 9 levels	GCST90274841	rs56079234	A	G	0.0647	0.6831	2	230367155	0.0145	8.12E-06	11335	20.57679749
Tumor necrosis factor receptor superfamily member 9 levels	GCST90274841	rs72850206	A	T	-0.1438	0.0736	11	2632174	0.0281	3.10E-07	11336	32.05041864
Tumor necrosis factor receptor superfamily member 9 levels	GCST90274841	rs72964492	A	C	0.3111	0.9869	4	153651229	0.065	1.70E-06	9983	25.04013714
Tumor necrosis factor receptor superfamily member 9 levels	GCST90274841	rs75246422	T	C	-0.0982	0.1231	5	174179760	0.0203	1.32E-06	11784	24.58018886
Tumor necrosis factor receptor superfamily member 9 levels	GCST90274841	rs7737635	A	G	0.0924	0.1947	5	124329728	0.0201	4.29E-06	9453	25.37112057
Tumor necrosis factor receptor superfamily member 9 levels	GCST90274841	rs77558588	C	G	-0.2033	0.0259	1	201306582	0.0455	7.89E-06	11783	24.62050059
Tumor necrosis factor receptor superfamily member 9 levels	GCST90274841	rs77827048	A	C	0.2584	0.0183	3	102282330	0.0575	6.99E-06	10549	25.36395655
Tumor necrosis factor receptor superfamily member 9 levels	GCST90274841	rs7858310	A	G	0.0707	0.7165	9	87717237	0.0152	3.30E-06	11336	23.06237833
Tumor necrosis factor receptor superfamily member 9 levels	GCST90274841	rs78639230	C	G	0.3202	0.0119	9	137015396	0.0703	5.24E-06	9320	22.52120492
Tumor necrosis factor receptor superfamily member 9 levels	GCST90274841	rs9669611	T	C	0.0703	0.2853	12	6503786	0.015	2.78E-06	11783	23.791648
Tumor necrosis factor ligand superfamily member 14 levels	GCST90274842	rs10211598	T	C	-0.0628	0.6354	2	137066601	0.0137	4.56E-06	11770	21.54319616
Tumor necrosis factor ligand superfamily member 14 levels	GCST90274842	rs11026443	T	C	0.1578	0.047	11	1442784	0.0352	7.36E-06	10281	22.98028797
Tumor necrosis factor ligand superfamily member 14 levels	GCST90274842	rs11546674	A	C	-0.0612	0.477	7	150497420	0.0135	5.81E-06	11345	21.23700113
Tumor necrosis factor ligand superfamily member 14 levels	GCST90274842	rs115950744	A	G	-0.2574	0.0213	6	56788897	0.0506	3.64E-07	11302	31.30084361
Tumor necrosis factor ligand superfamily member 14 levels	GCST90274842	rs117442125	A	T	0.1692	0.9583	7	28896826	0.0364	3.35E-06	11345	26.01303472
Tumor necrosis factor ligand superfamily member 14 levels	GCST90274842	rs12143914	T	C	0.0946	0.1295	1	119203300	0.0208	5.41E-06	11345	22.93273718
Tumor necrosis factor ligand superfamily member 14 levels	GCST90274842	rs12377591	A	G	0.0707	0.4744	9	24791718	0.0155	5.08E-06	8817	22.02800119
Tumor necrosis factor ligand superfamily member 14 levels	GCST90274842	rs144647892	A	G	-0.2121	0.9619	6	161103013	0.0469	6.11E-06	8974	29.68177639
Tumor necrosis factor ligand superfamily member 14 levels	GCST90274842	rs146894100	A	G	-0.2109	0.0281	5	105199680	0.0469	6.90E-06	10919	26.58708693
Tumor necrosis factor ligand superfamily member 14 levels	GCST90274842	rs147119146	A	C	-0.2421	0.0299	4	125709779	0.0498	1.17E-06	11788	40.21174484
Tumor necrosis factor ligand superfamily member 14 levels	GCST90274842	rs2689177	A	C	0.0596	0.4939	1	238931099	0.0132	6.33E-06	11777	20.94742803
Tumor necrosis factor ligand superfamily member 14 levels	GCST90274842	rs59801342	A	G	0.229	0.024	9	132432461	0.0497	4.07E-06	10721	26.39882269
Tumor necrosis factor ligand superfamily member 14 levels	GCST90274842	rs62139794	A	G	-0.2717	0.0172	2	13487034	0.0612	9.02E-06	10514	26.30107315
Tumor necrosis factor ligand superfamily member 14 levels	GCST90274842	rs76778362	C	G	-0.2117	0.0273	5	39861942	0.043	8.51E-07	11791	28.12711454
Tumor necrosis factor ligand superfamily member 14 levels	GCST90274842	rs7688836	A	G	-0.0818	0.2019	4	94769686	0.0166	8.32E-07	11791	25.47679111
Tumor necrosis factor ligand superfamily member 14 levels	GCST90274842	rs78336300	A	C	0.2392	0.0209	8	27416526	0.0522	4.60E-06	10917	25.61931951
Tumor necrosis factor ligand superfamily member 14 levels	GCST90274842	rs78847273	T	C	0.218	0.025	9	20100286	0.0487	7.59E-06	11345	26.34043106
Tumor necrosis factor ligand superfamily member 14 levels	GCST90274842	rs79233212	A	G	-0.2358	0.023	8	99636603	0.0506	3.16E-06	11345	28.41544904
Tumor necrosis factor ligand superfamily member 14 levels	GCST90274842	rs79791117	T	C	-0.2336	0.9787	10	111146614	0.0511	4.84E-06	10903	24.85766913
Tumor necrosis factor ligand superfamily member 14 levels	GCST90274842	rs9295562	T	C	-0.0651	0.3144	6	22713651	0.0141	3.89E-06	11771	21.54165549
Tumor necrosis factor ligand superfamily member 14 levels	GCST90274842	rs976083	A	G	0.06	0.4237	6	46064645	0.0134	7.55E-06	11345	19.97706626
TNF-related apoptosis-inducing ligand levels	GCST90274843	rs1065657	A	G	0.0655	0.4536	6	90047013	0.0118	2.84E-08	14287	30.44396075
TNF-related apoptosis-inducing ligand levels	GCST90274843	rs111257277	A	G	0.189	0.9721	5	162595921	0.037	3.25E-07	14729	28.59073706
TNF-related apoptosis-inducing ligand levels	GCST90274843	rs113805560	A	G	0.1173	0.9438	9	777415	0.0262	7.57E-06	14722	21.51713725
TNF-related apoptosis-inducing ligand levels	GCST90274843	rs114316325	A	G	0.1317	0.0477	3	31722698	0.0292	6.47E-06	14287	22.54544662
TNF-related apoptosis-inducing ligand levels	GCST90274843	rs114597610	T	C	-0.26	0.0161	5	75017740	0.0564	4.03E-06	14735	31.62101688
TNF-related apoptosis-inducing ligand levels	GCST90274843	rs140862652	A	C	0.1342	0.063	6	33692744	0.0265	4.10E-07	14287	30.43825955
TNF-related apoptosis-inducing ligand levels	GCST90274843	rs141011299	A	G	-0.5024	0.0051	7	135852098	0.1076	3.02E-06	9812	25.19194527
TNF-related apoptosis-inducing ligand levels	GCST90274843	rs142889372	C	G	-0.2835	0.0106	4	67749461	0.0606	2.89E-06	14238	24.04000964
TNF-related apoptosis-inducing ligand levels	GCST90274843	rs145386370	T	G	0.2641	0.019	4	69327121	0.0535	7.96E-07	13386	34.89040513
TNF-related apoptosis-inducing ligand levels	GCST90274843	rs146922303	T	C	0.1622	0.0376	4	57703725	0.0347	2.95E-06	14727	28.09041521
TNF-related apoptosis-inducing ligand levels	GCST90274843	rs148390525	A	T	-0.2024	0.9793	7	93756130	0.0457	9.47E-06	14720	24.48543474
TNF-related apoptosis-inducing ligand levels	GCST90274843	rs16840522	T	C	-0.1191	0.8073	1	196710916	0.0147	5.40E-16	14725	65.26606685
TNF-related apoptosis-inducing ligand levels	GCST90274843	rs174533	A	G	0.0787	0.3509	11	61549025	0.0121	7.81E-11	14732	41.67774973
TNF-related apoptosis-inducing ligand levels	GCST90274843	rs17779404	T	G	0.0674	0.7733	4	181271289	0.0138	1.04E-06	14723	23.48436969
TNF-related apoptosis-inducing ligand levels	GCST90274843	rs180941492	A	G	-0.244	0.0227	11	103163928	0.0491	6.71E-07	13800	36.54502687
TNF-related apoptosis-inducing ligand levels	GCST90274843	rs2138380	A	G	0.0882	0.8717	2	203169224	0.0182	1.26E-06	13239	23.07314461
TNF-related apoptosis-inducing ligand levels	GCST90274843	rs2418781	T	G	-0.1452	0.0401	10	107586667	0.0316	4.33E-06	14287	23.22305199
TNF-related apoptosis-inducing ligand levels	GCST90274843	rs28424593	A	T	-0.1311	0.9501	3	113950321	0.0279	2.62E-06	14722	24.02820873
TNF-related apoptosis-inducing ligand levels	GCST90274843	rs368805685	A	G	-0.2297	0.0323	2	209615008	0.0501	4.54E-06	11760	38.91020538
TNF-related apoptosis-inducing ligand levels	GCST90274843	rs490342	T	G	0.1252	0.1051	3	172130799	0.02	3.85E-10	13228	39.11351518
TNF-related apoptosis-inducing ligand levels	GCST90274843	rs5030044	A	G	0.285	0.886	3	186449122	0.0187	1.90E-52	14287	238.2997518
TNF-related apoptosis-inducing ligand levels	GCST90274843	rs574044675	A	C	0.5818	0.9715	3	172274232	0.0399	3.69E-48	13173	251.594749
TNF-related apoptosis-inducing ligand levels	GCST90274843	rs62284704	A	C	0.089	0.9101	3	155453189	0.0201	9.52E-06	14734	19.11982028
TNF-related apoptosis-inducing ligand levels	GCST90274843	rs6969337	T	C	0.1823	0.9624	7	52792820	0.038	1.61E-06	11336	27.32598422
TNF-related apoptosis-inducing ligand levels	GCST90274843	rs74341217	T	C	-0.0823	0.1166	4	143620954	0.0184	7.72E-06	14730	20.57954679
TNF-related apoptosis-inducing ligand levels	GCST90274843	rs7530513	A	G	0.0516	0.4801	1	89409911	0.0114	6.00E-06	14733	19.60608077
TNF-related apoptosis-inducing ligand levels	GCST90274843	rs78031538	A	G	-0.1712	0.9724	4	36596252	0.038	6.63E-06	14729	23.20542984
TNF-related apoptosis-inducing ligand levels	GCST90274843	rs78937490	A	G	-0.1368	0.044	1	110159876	0.0302	5.90E-06	14729	23.22262635
TNF-related apoptosis-inducing ligand levels	GCST90274843	rs78956561	A	T	0.1694	0.0304	6	18023031	0.0354	1.71E-06	14719	24.9389179
TNF-related activation-induced cytokine levels	GCST90274844	rs10980859	T	C	-0.1271	0.9379	9	114062291	0.0285	8.21E-06	11785	22.21483684
TNF-related activation-induced cytokine levels	GCST90274844	rs113835939	A	C	-0.1939	0.976	2	30655453	0.0416	3.15E-06	14732	25.99052432
TNF-related activation-induced cytokine levels	GCST90274844	rs11592666	A	G	0.2268	0.9812	10	12566602	0.0513	9.82E-06	13340	25.35987737
TNF-related activation-induced cytokine levels	GCST90274844	rs11605862	A	G	0.0636	0.7854	11	15353334	0.0142	7.50E-06	14735	20.11632337
TNF-related activation-induced cytokine levels	GCST90274844	rs11713634	A	G	-0.0978	0.2943	3	194061578	0.015	7.03E-11	11336	45.20954954
TNF-related activation-induced cytokine levels	GCST90274844	rs1273754	T	C	-0.2296	0.9805	6	121479140	0.0503	5.00E-06	10850	21.91199906
TNF-related activation-induced cytokine levels	GCST90274844	rs1432791	T	C	-0.0549	0.4357	5	160174315	0.0118	3.28E-06	14288	21.20445322
TNF-related activation-induced cytokine levels	GCST90274844	rs150128402	A	G	0.2386	0.9763	5	115874345	0.0459	2.01E-07	14736	38.91964275
TNF-related activation-induced cytokine levels	GCST90274844	rs17221073	C	G	0.2646	0.018	6	33048371	0.0498	1.08E-07	13801	34.23872154
TNF-related activation-induced cytokine levels	GCST90274844	rs17302	T	G	-0.0625	0.2875	7	142245686	0.013	1.53E-06	14288	22.89912934
TNF-related activation-induced cytokine levels	GCST90274844	rs2468187	T	C	-0.1618	0.4162	8	120201029	0.0118	8.62E-43	14735	189.8475067
TNF-related activation-induced cytokine levels	GCST90274844	rs2975421	T	G	-0.078	0.8529	8	19490180	0.017	4.47E-06	14288	21.8425904
TNF-related activation-induced cytokine levels	GCST90274844	rs329079	A	C	-0.0914	0.094	3	168233747	0.0201	5.43E-06	14736	20.99507872
TNF-related activation-induced cytokine levels	GCST90274844	rs34221978	A	G	0.167	0.0349	1	22143382	0.0344	1.21E-06	14734	27.72931066
TNF-related activation-induced cytokine levels	GCST90274844	rs34227934	C	G	0.0857	0.1149	4	25729339	0.0189	5.78E-06	14288	21.37292226
TNF-related activation-induced cytokine levels	GCST90274844	rs3801000	A	G	0.0686	0.2872	7	50811081	0.013	1.31E-07	14288	27.57900497
TNF-related activation-induced cytokine levels	GCST90274844	rs4365726	A	G	-0.0777	0.1504	4	105828656	0.0166	2.86E-06	14287	22.07421169
TNF-related activation-induced cytokine levels	GCST90274844	rs507759	A	G	-0.0602	0.7426	3	172153341	0.0133	6.00E-06	14727	20.42884783
TNF-related activation-induced cytokine levels	GCST90274844	rs57217149	A	T	-0.1093	0.9358	1	109697809	0.0244	7.48E-06	14724	21.16308899
TNF-related activation-induced cytokine levels	GCST90274844	rs62394571	T	C	-0.1649	0.0319	6	40514231	0.0363	5.55E-06	14736	24.7875093
TNF-related activation-induced cytokine levels	GCST90274844	rs62415545	A	G	-0.0963	0.9079	6	69144519	0.0216	8.26E-06	12851	19.95830292
TNF-related activation-induced cytokine levels	GCST90274844	rs62501135	A	G	-0.1532	0.2051	8	23089208	0.0148	4.13E-25	14288	110.1723776
TNF-related activation-induced cytokine levels	GCST90274844	rs6479556	T	G	0.07	0.8064	9	93147790	0.0148	2.25E-06	14728	22.56481144
TNF-related activation-induced cytokine levels	GCST90274844	rs656095	A	G	-0.0665	0.8042	11	75445338	0.0149	8.08E-06	14288	19.92351409
TNF-related activation-induced cytokine levels	GCST90274844	rs67702765	A	G	0.0678	0.8145	3	126494760	0.0152	8.18E-06	14719	20.47139136
TNF-related activation-induced cytokine levels	GCST90274844	rs6932751	A	G	0.054	0.5245	6	90249507	0.0116	3.24E-06	14730	21.45306978
TNF-related activation-induced cytokine levels	GCST90274844	rs72781813	T	G	0.2368	0.9817	2	17337409	0.0486	1.10E-06	14735	29.7433816
TNF-related activation-induced cytokine levels	GCST90274844	rs76488966	T	G	-0.1719	0.9693	2	104163036	0.0366	2.64E-06	14720	25.92934692
TNF-related activation-induced cytokine levels	GCST90274844	rs76878863	T	C	-0.1274	0.0553	5	55435535	0.0284	7.26E-06	14288	24.268094
TNF-related activation-induced cytokine levels	GCST90274844	rs77980965	T	C	-0.2976	0.9853	3	83133339	0.0641	3.44E-06	11337	29.15538834
TNF-related activation-induced cytokine levels	GCST90274844	rs79287178	A	G	-0.4987	0.0334	3	172294500	0.0343	6.82E-48	14719	240.1883576
TNF-related activation-induced cytokine levels	GCST90274844	rs79837331	T	C	0.0902	0.104	12	22855883	0.0204	9.80E-06	14288	21.69472178
Thymic stromal lymphopoietin levels	GCST90274845	rs112206094	A	T	-0.0934	0.1258	9	23277990	0.0201	3.37E-06	11792	22.66538463
Thymic stromal lymphopoietin levels	GCST90274845	rs117095006	A	G	-0.1569	0.0499	10	34395970	0.0338	3.45E-06	11345	26.53924794
Thymic stromal lymphopoietin levels	GCST90274845	rs12472785	C	G	-0.074	0.758	2	2626966	0.0153	1.32E-06	11792	23.7336855
Thymic stromal lymphopoietin levels	GCST90274845	rs138903443	T	C	-0.1271	0.0803	10	46165215	0.0281	6.09E-06	11345	27.12990388
Thymic stromal lymphopoietin levels	GCST90274845	rs145111430	A	G	0.2674	0.9812	11	121946210	0.0575	3.31E-06	11345	30.00152201
Thymic stromal lymphopoietin levels	GCST90274845	rs145549228	A	G	-0.18	0.9664	3	49668933	0.0405	8.81E-06	10727	22.61430667
Thymic stromal lymphopoietin levels	GCST90274845	rs2417521	T	C	-0.0794	0.7391	12	16217064	0.0177	7.26E-06	8817	21.4846265
Thymic stromal lymphopoietin levels	GCST90274845	rs36046025	A	G	-0.1223	0.0756	10	124936058	0.0268	5.03E-06	11345	23.76300981
Thymic stromal lymphopoietin levels	GCST90274845	rs4270392	T	C	0.0625	0.3566	2	41752458	0.0137	5.07E-06	11777	21.14426051
Thymic stromal lymphopoietin levels	GCST90274845	rs4724126	T	G	0.0846	0.2624	7	42730058	0.0152	2.61E-08	11344	31.51011431
Thymic stromal lymphopoietin levels	GCST90274845	rs72652144	A	G	0.1629	0.9535	8	69813968	0.0345	2.34E-06	11782	27.78524691
Thymic stromal lymphopoietin levels	GCST90274845	rs72811179	T	C	-0.2956	0.0141	10	108726426	0.063	2.70E-06	11345	27.62327107
Thymic stromal lymphopoietin levels	GCST90274845	rs72838667	A	C	0.1469	0.0429	10	102720477	0.0329	8.01E-06	11778	20.90529443
Thymic stromal lymphopoietin levels	GCST90274845	rs7550374	C	G	-0.0928	0.8143	1	240843947	0.0187	6.96E-07	11345	29.61984686
Tumor necrosis factor ligand superfamily member 12 levels	GCST90274846	rs10010472	A	G	0.0559	0.7019	4	157843781	0.0126	9.14E-06	14732	19.28687442
Tumor necrosis factor ligand superfamily member 12 levels	GCST90274846	rs10818768	A	G	0.0522	0.5021	9	125709323	0.0118	9.70E-06	14288	19.48974153
Tumor necrosis factor ligand superfamily member 12 levels	GCST90274846	rs10831650	A	G	0.0692	0.3558	11	11644391	0.0125	3.09E-08	14288	31.42924108
Tumor necrosis factor ligand superfamily member 12 levels	GCST90274846	rs11136339	T	C	0.0613	0.388	8	145013345	0.0122	5.05E-07	13664	24.42441079
Tumor necrosis factor ligand superfamily member 12 levels	GCST90274846	rs111641307	C	G	-0.401	0.9859	10	51775971	0.0871	4.15E-06	10446	46.90115255
Tumor necrosis factor ligand superfamily member 12 levels	GCST90274846	rs11676293	A	G	0.0547	0.3554	2	153624823	0.012	5.16E-06	14721	20.20628481
Tumor necrosis factor ligand superfamily member 12 levels	GCST90274846	rs11738159	T	C	0.0577	0.4339	5	167311493	0.0119	1.24E-06	14288	23.40377777
Tumor necrosis factor ligand superfamily member 12 levels	GCST90274846	rs11934678	C	G	-0.0969	0.0955	4	181200669	0.0218	8.79E-06	14287	23.20998168
Tumor necrosis factor ligand superfamily member 12 levels	GCST90274846	rs12145644	A	T	-0.0727	0.2484	1	162517994	0.0141	2.52E-07	14287	28.24719657
Tumor necrosis factor ligand superfamily member 12 levels	GCST90274846	rs12726054	A	G	0.109	0.0734	1	233623860	0.0228	1.75E-06	14721	23.82605219
Tumor necrosis factor ligand superfamily member 12 levels	GCST90274846	rs144115221	T	C	0.2655	0.0153	8	9389180	0.0582	5.07E-06	13944	29.67583283
Tumor necrosis factor ligand superfamily member 12 levels	GCST90274846	rs1564995	A	G	-0.06	0.6158	11	24773107	0.0132	5.48E-06	14288	24.37702021
Tumor necrosis factor ligand superfamily member 12 levels	GCST90274846	rs16879825	A	G	-0.2027	0.9577	6	88516736	0.0438	3.69E-06	11784	39.35269892
Tumor necrosis factor ligand superfamily member 12 levels	GCST90274846	rs1965399	A	G	-0.1312	0.9544	3	142705695	0.028	2.79E-06	14736	22.10878046
Tumor necrosis factor ligand superfamily member 12 levels	GCST90274846	rs2163333	A	G	0.1404	0.9522	2	53077754	0.0273	2.71E-07	14719	26.45571935
Tumor necrosis factor ligand superfamily member 12 levels	GCST90274846	rs32923	A	G	-0.0588	0.7435	5	141116062	0.0131	7.17E-06	14732	19.45041304
Tumor necrosis factor ligand superfamily member 12 levels	GCST90274846	rs3821473	A	G	-0.0622	0.2327	3	59625877	0.0136	4.80E-06	14736	20.38418886
Tumor necrosis factor ligand superfamily member 12 levels	GCST90274846	rs56023600	T	C	-0.0856	0.8764	9	5636355	0.0186	4.18E-06	14287	22.7126901
Tumor necrosis factor ligand superfamily member 12 levels	GCST90274846	rs7019909	T	C	-0.0897	0.1102	9	33113322	0.0193	3.36E-06	14288	22.57799397
Tumor necrosis factor ligand superfamily member 12 levels	GCST90274846	rs73590361	T	C	-0.0744	0.1517	12	592399	0.0161	3.82E-06	14726	21.00660581
Tumor necrosis factor ligand superfamily member 12 levels	GCST90274846	rs76047473	T	C	0.1318	0.0482	10	132815955	0.0286	4.06E-06	14718	23.49287112
Tumor necrosis factor ligand superfamily member 12 levels	GCST90274846	rs76188822	A	C	-0.2352	0.9863	3	158730534	0.0525	7.46E-06	14736	22.059956
Tumor necrosis factor ligand superfamily member 12 levels	GCST90274846	rs76854434	A	G	0.2416	0.0173	2	140022077	0.0542	8.29E-06	14288	28.40954992
Tumor necrosis factor ligand superfamily member 12 levels	GCST90274846	rs78254232	T	C	-0.2108	0.9813	3	174384187	0.0456	3.79E-06	14248	23.27107267
Tumor necrosis factor ligand superfamily member 12 levels	GCST90274846	rs826688	A	T	-0.0592	0.3965	2	109239869	0.0125	2.18E-06	12835	21.56011608
Tumor necrosis factor ligand superfamily member 12 levels	GCST90274846	rs870526	T	C	-0.0508	0.5377	2	20369562	0.0114	8.34E-06	14731	18.92135191
Tumor necrosis factor ligand superfamily member 12 levels	GCST90274846	rs9470247	A	G	-0.1026	0.9246	6	36262483	0.0232	9.76E-06	14288	20.99899445
Tumor necrosis factor ligand superfamily member 12 levels	GCST90274846	rs9842051	C	G	0.1192	0.748	3	143021856	0.014	1.68E-17	14288	76.93569141
Urokinase-type plasminogen activator levels	GCST90274847	rs10746571	C	G	0.0643	0.2342	9	80912397	0.0143	6.91E-06	14285	21.21378615
Urokinase-type plasminogen activator levels	GCST90274847	rs1074669	A	G	-0.0548	0.5246	4	35016704	0.0119	4.12E-06	14286	21.42789102
Urokinase-type plasminogen activator levels	GCST90274847	rs10840566	A	G	0.0784	0.1671	11	11142087	0.0154	3.56E-07	14733	25.24685844
Urokinase-type plasminogen activator levels	GCST90274847	rs10992204	A	G	0.1061	0.1034	9	94784966	0.0217	1.01E-06	14286	29.87702279
Urokinase-type plasminogen activator levels	GCST90274847	rs11220462	A	G	-0.1024	0.1509	11	126243952	0.0161	2.01E-10	14731	39.68439826
Urokinase-type plasminogen activator levels	GCST90274847	rs115346716	A	G	-0.0962	0.1038	2	130943956	0.0212	5.69E-06	14286	24.63659514
Urokinase-type plasminogen activator levels	GCST90274847	rs13075658	T	C	0.051	0.4491	3	120035865	0.0115	9.22E-06	14725	18.97325284
Urokinase-type plasminogen activator levels	GCST90274847	rs144159840	A	C	-0.3959	0.0081	9	79131401	0.0896	9.94E-06	10848	27.38537479
Urokinase-type plasminogen activator levels	GCST90274847	rs148356738	C	G	-0.2374	0.9849	4	189933250	0.0528	6.92E-06	14728	24.72714293
Urokinase-type plasminogen activator levels	GCST90274847	rs154972	A	G	-0.0625	0.6344	6	32900651	0.012	1.91E-07	14724	26.72476301
Urokinase-type plasminogen activator levels	GCST90274847	rs2579643	T	C	-0.0991	0.0812	2	120217456	0.0223	8.83E-06	14285	20.96093425
Urokinase-type plasminogen activator levels	GCST90274847	rs3021477	T	C	-0.0534	0.4143	1	158146946	0.0119	7.21E-06	14730	20.41022894
Urokinase-type plasminogen activator levels	GCST90274847	rs333947	A	G	-0.0785	0.1578	1	110470764	0.0166	2.26E-06	14286	23.43437135
Urokinase-type plasminogen activator levels	GCST90274847	rs3933086	A	G	0.3099	0.0145	10	75424174	0.0664	3.05E-06	11778	32.41076119
Urokinase-type plasminogen activator levels	GCST90274847	rs4078183	T	C	-0.0549	0.3046	11	27262279	0.0124	9.54E-06	14722	18.81923487
Urokinase-type plasminogen activator levels	GCST90274847	rs4272091	T	C	-0.068	0.8015	5	53726016	0.0149	5.02E-06	14286	21.0475313
Urokinase-type plasminogen activator levels	GCST90274847	rs59594243	A	G	0.2821	0.0124	1	68043857	0.0634	8.61E-06	13799	26.94454892
Urokinase-type plasminogen activator levels	GCST90274847	rs59772299	T	G	0.0627	0.7552	5	126921537	0.0133	2.43E-06	14730	21.43946718
Urokinase-type plasminogen activator levels	GCST90274847	rs62286554	T	C	-0.091	0.8498	3	193665003	0.019	1.67E-06	11335	24.00840934
Urokinase-type plasminogen activator levels	GCST90274847	rs62560864	C	G	-0.1607	0.0328	9	34105056	0.0358	7.16E-06	13657	22.41071792
Urokinase-type plasminogen activator levels	GCST90274847	rs6805474	A	G	0.0952	0.1456	3	56631258	0.0176	6.33E-08	14285	32.27946573
Urokinase-type plasminogen activator levels	GCST90274847	rs74607099	A	G	-0.1817	0.0248	4	131098437	0.0389	3.00E-06	14723	23.54597224
Urokinase-type plasminogen activator levels	GCST90274847	rs7564243	A	G	-0.0852	0.5375	2	160726868	0.0114	7.80E-14	14729	53.34379718
Urokinase-type plasminogen activator levels	GCST90274847	rs79858331	T	C	0.1425	0.0429	7	137186346	0.0316	6.50E-06	14722	24.58707961
Vascular endothelial growth factor A levels	GCST90274848	rs114694170	T	C	-0.1625	0.9462	5	88180196	0.0267	1.16E-09	14728	39.696836
Vascular endothelial growth factor A levels	GCST90274848	rs115245427	A	G	-0.2204	0.0257	1	201423401	0.0483	5.04E-06	14738	35.93489555
Vascular endothelial growth factor A levels	GCST90274848	rs117976551	C	G	-0.2163	0.9739	8	73592332	0.0449	1.45E-06	13809	32.91784681
Vascular endothelial growth factor A levels	GCST90274848	rs11953790	T	C	-0.1842	0.028	5	117371187	0.0374	8.43E-07	14730	27.25085551
Vascular endothelial growth factor A levels	GCST90274848	rs1256278	A	G	0.0514	0.4743	1	21982702	0.0116	9.38E-06	14742	19.4454221
Vascular endothelial growth factor A levels	GCST90274848	rs12784822	A	G	-0.3266	0.0091	10	104076091	0.0715	4.93E-06	14296	27.55012696
Vascular endothelial growth factor A levels	GCST90274848	rs143420877	T	C	0.1357	0.039	8	51696312	0.0304	8.05E-06	14737	20.36702997
Vascular endothelial growth factor A levels	GCST90274848	rs145703410	T	C	-0.2475	0.0153	9	3020960	0.0539	4.39E-06	14296	26.4321137
Vascular endothelial growth factor A levels	GCST90274848	rs16883415	T	C	-0.22	0.9797	5	54043585	0.0457	1.48E-06	14744	28.43529891
Vascular endothelial growth factor A levels	GCST90274848	rs34536806	T	G	0.0992	0.9024	11	95274487	0.0208	1.85E-06	14296	24.82044064
Vascular endothelial growth factor A levels	GCST90274848	rs349853	A	G	0.0815	0.1816	4	132813569	0.0182	7.53E-06	12412	24.55029762
Vascular endothelial growth factor A levels	GCST90274848	rs4875579	C	G	-0.0741	0.8345	8	5413008	0.0158	2.73E-06	14296	21.71219393
Vascular endothelial growth factor A levels	GCST90274848	rs62401205	A	C	-0.2112	0.0429	6	43855489	0.0333	2.26E-10	14296	52.55087292
Vascular endothelial growth factor A levels	GCST90274848	rs62496673	T	C	-0.0579	0.2957	8	19627714	0.0129	7.18E-06	14728	20.59149059
Vascular endothelial growth factor A levels	GCST90274848	rs6921438	A	G	-0.4343	0.4867	6	43925607	0.0113	1.00E-300	14733	1532.717386
Vascular endothelial growth factor A levels	GCST90274848	rs6993770	A	T	0.1231	0.7319	8	106581528	0.0134	4.06E-20	14296	85.51432667
Vascular endothelial growth factor A levels	GCST90274848	rs7688836	A	G	-0.0685	0.2065	4	94769686	0.0145	2.31E-06	14742	22.7009456
Vascular endothelial growth factor A levels	GCST90274848	rs77998976	A	G	0.1842	0.9765	11	19408337	0.0415	9.06E-06	13870	21.62917769
Vascular endothelial growth factor A levels	GCST90274848	rs9472184	A	G	-0.0602	0.5217	6	43940269	0.0124	1.20E-06	14296	25.899069
