# Supplementary material for: Relation of 91 Circulating Inflammatory Proteins to Nonalcoholic Fatty Liver Disease: A Two‐Sample Mendelian Randomisation Study
Source: J Cell Mol Med. 2024 Dec 25;28(24):e70322. doi: 10.1111/jcmm.70322 (PMC11669112; doi:10.1111/jcmm.70322)
Supplement: Supplementary file 2 — Table S2. Verification of causal relationships between 91 circulating inflammatory proteins and NAFLD by four MR statistical methods. [file JCMM-28-e70322-s003.csv]

id.exposure	id.outcome	outcome	exposure	method	nsnp	pval	lo_ci	up_ci	or	or_lci95	or_uci95		Q	Q_df	Q_pval	egger_intercept	egger_intercept pval
GCST90274758	NAFLD	outcome	Eukaryotic translation initiation factor 4E-binding protein 1 levels	Inverse variance weighted	14	0.776652608	-0.341169194	0.254896597	0.957780837	0.710938612	1.290328191	MR Egger	20.78375232	12	0.053638158	-0.027604891	0.466077825
GCST90274758	NAFLD	outcome	Eukaryotic translation initiation factor 4E-binding protein 1 levels	MR Egger	14	0.571965936	-0.539054654	0.993326894	1.255000687	0.583299412	2.700202834	Inverse variance weighted	21.7652987	13	0.059106707
GCST90274758	NAFLD	outcome	Eukaryotic translation initiation factor 4E-binding protein 1 levels	Weighted median	14	0.692914001	-0.389603803	0.258935219	0.936754262	0.677325176	1.295549876
GCST90274758	NAFLD	outcome	Eukaryotic translation initiation factor 4E-binding protein 1 levels	Weighted mode	14	0.769464133	-0.399920125	0.293970457	0.94840388	0.67037359	1.341744264
GCST90274759	NAFLD	outcome	Adenosine Deaminase levels	Inverse variance weighted	21	0.568812863	-0.358405335	0.196954184	0.922446798	0.698789773	1.217688249	MR Egger	15.71605692	19	0.676130844	0.06858418	0.008226718
GCST90274759	NAFLD	outcome	Adenosine Deaminase levels	MR Egger	21	0.008439422	-1.480077631	-0.295569929	0.411550403	0.227620017	0.744107379	Inverse variance weighted	24.4169852	20	0.224651762
GCST90274759	NAFLD	outcome	Adenosine Deaminase levels	Weighted median	21	0.628131789	-0.480533455	0.290094706	0.909173463	0.618453387	1.336554061
GCST90274759	NAFLD	outcome	Adenosine Deaminase levels	Weighted mode	21	0.101789697	-1.31777628	0.087831851	0.540655918	0.267729997	1.091804521
GCST90274760	NAFLD	outcome	Artemin levels	Inverse variance weighted	23	0.396103216	-0.109542888	0.276824398	1.087238238	0.896243725	1.318934743	MR Egger	18.3299942	21	0.62803629	-0.044145374	0.043833942
GCST90274760	NAFLD	outcome	Artemin levels	MR Egger	23	0.032120532	0.066533545	0.844510169	1.576996134	1.068796816	2.326837777	Inverse variance weighted	22.92958997	22	0.405714571
GCST90274760	NAFLD	outcome	Artemin levels	Weighted median	23	0.502806432	-0.174250922	0.355288828	1.094742256	0.840086075	1.426592634
GCST90274760	NAFLD	outcome	Artemin levels	Weighted mode	23	0.573211471	-0.34706682	0.633025837	1.15370616	0.706758101	1.883300527
GCST90274761	NAFLD	outcome	Axin-1 levels	Inverse variance weighted	8	0.919256919	-0.342353062	0.308681998	0.983305394	0.710097452	1.361629301	MR Egger	0.618253742	6	0.996088337	-0.044659901	0.309712462
GCST90274761	NAFLD	outcome	Axin-1 levels	MR Egger	8	0.365663764	-0.411295049	1.231196114	1.506743249	0.662791347	3.425324166	Inverse variance weighted	1.849132833	7	0.967716564
GCST90274761	NAFLD	outcome	Axin-1 levels	Weighted median	8	0.982934554	-0.407352554	0.398557446	0.995612101	0.665409556	1.489674212
GCST90274761	NAFLD	outcome	Axin-1 levels	Weighted mode	8	0.726360114	-0.486940419	0.709309566	1.117601167	0.614503645	2.032587406
GCST90274762	NAFLD	outcome	beta-nerve growth factor levels	Inverse variance weighted	22	0.659331688	-0.276764953	0.175127051	0.950450733	0.758232696	1.191397575	MR Egger	16.45283871	20	0.688163474	0.016071305	0.535926315
GCST90274762	NAFLD	outcome	beta-nerve growth factor levels	MR Egger	22	0.459662154	-0.777940396	0.345706675	0.805641149	0.459351119	1.41298809	Inverse variance weighted	16.84954284	21	0.720185413
GCST90274762	NAFLD	outcome	beta-nerve growth factor levels	Weighted median	22	0.698170445	-0.389010206	0.260502369	0.937766853	0.677727353	1.297581788
GCST90274762	NAFLD	outcome	beta-nerve growth factor levels	Weighted mode	22	0.364770819	-0.738398138	0.264420548	0.789000128	0.477878799	1.302675918
GCST90274763	NAFLD	outcome	Caspase 8 levels	Inverse variance weighted	17	0.493445381	-0.1552574	0.322022813	1.086957715	0.856194765	1.379916256	MR Egger	19.86658389	15	0.177110657	-0.020565856	0.414673913
GCST90274763	NAFLD	outcome	Caspase 8 levels	MR Egger	17	0.29916323	-0.192650555	0.661116656	1.263939019	0.824770135	1.936954038	Inverse variance weighted	20.79874853	16	0.186376835
GCST90274763	NAFLD	outcome	Caspase 8 levels	Weighted median	17	0.463300867	-0.190342012	0.417969001	1.120543118	0.826676352	1.51887359
GCST90274763	NAFLD	outcome	Caspase 8 levels	Weighted mode	17	0.872945731	-0.423952718	0.500606841	1.039071017	0.654454825	1.649722086
GCST90274764	NAFLD	outcome	Eotaxin levels	Inverse variance weighted	16	0.014415906	0.047321879	0.428440823	1.268558671	1.048459432	1.534862535	MR Egger	15.07187841	14	0.373258878	0.017580364	0.429311727
GCST90274764	NAFLD	outcome	Eotaxin levels	MR Egger	16	0.451172408	-0.196932102	0.454579765	1.137489717	0.821246392	1.575511159	Inverse variance weighted	15.78508327	15	0.396477236
GCST90274764	NAFLD	outcome	Eotaxin levels	Weighted median	16	0.493653758	-0.180790026	0.374836745	1.101886113	0.834610587	1.4547539
GCST90274764	NAFLD	outcome	Eotaxin levels	Weighted mode	16	0.53145921	-0.188810719	0.372147217	1.096001162	0.827943206	1.450846555
GCST90274765	NAFLD	outcome	C-C motif chemokine 19 levels	Inverse variance weighted	24	0.421946087	-0.079665844	0.190259383	1.05685421	0.923424863	1.209563297	MR Egger	16.72440105	22	0.778383376	0.013439963	0.347984149
GCST90274765	NAFLD	outcome	C-C motif chemokine 19 levels	MR Egger	24	0.848275966	-0.225338464	0.184827007	0.979948041	0.798245996	1.20301031	Inverse variance weighted	17.64406739	23	0.776499464
GCST90274765	NAFLD	outcome	C-C motif chemokine 19 levels	Weighted median	24	0.85811847	-0.202127619	0.16833781	0.983247014	0.816990658	1.183336286
GCST90274765	NAFLD	outcome	C-C motif chemokine 19 levels	Weighted mode	24	0.857163385	-0.186551798	0.154847332	0.984272753	0.829815578	1.167479711
GCST90274766	NAFLD	outcome	C-C motif chemokine 20 levels	Inverse variance weighted	19	0.77346181	-0.254738879	0.189497413	0.967905585	0.775118872	1.208641997	MR Egger	9.599086558	17	0.919575665	0.015897547	0.546747499
GCST90274766	NAFLD	outcome	C-C motif chemokine 20 levels	MR Egger	19	0.507346991	-0.832532548	0.40493146	0.807509432	0.434946368	1.499199742	Inverse variance weighted	9.977220146	18	0.932647337
GCST90274766	NAFLD	outcome	C-C motif chemokine 20 levels	Weighted median	19	0.693749198	-0.365867072	0.243452256	0.940628126	0.693594994	1.275645412
GCST90274766	NAFLD	outcome	C-C motif chemokine 20 levels	Weighted mode	19	0.897073988	-0.52787759	0.461641437	0.967424323	0.589855557	1.586676279
GCST90274767	NAFLD	outcome	C-C motif chemokine 23 levels	Inverse variance weighted	19	0.594163057	-0.303656043	0.173849371	0.937158049	0.738114703	1.189876323	MR Egger	17.00430996	17	0.454074147	-0.015634989	0.512558478
GCST90274767	NAFLD	outcome	C-C motif chemokine 23 levels	MR Egger	19	0.738064588	-0.419873623	0.596080181	1.092100907	0.657129861	1.814990404	Inverse variance weighted	17.45181343	18	0.492275128
GCST90274767	NAFLD	outcome	C-C motif chemokine 23 levels	Weighted median	19	0.673955201	-0.416101888	0.269033414	0.929104336	0.65961306	1.308698869
GCST90274767	NAFLD	outcome	C-C motif chemokine 23 levels	Weighted mode	19	0.679804359	-0.683636688	0.442582799	0.886453202	0.50477793	1.556722733
GCST90274768	NAFLD	outcome	C-C motif chemokine 25 levels	Inverse variance weighted	29	0.187197985	-0.065467819	0.334843073	1.144179317	0.936629188	1.397721028	MR Egger	34.07315905	27	0.163930957	-0.008877673	0.631586165
GCST90274768	NAFLD	outcome	C-C motif chemokine 25 levels	MR Egger	29	0.288857605	-0.177815221	0.616000958	1.244946888	0.837097087	1.851508956	Inverse variance weighted	34.37000931	28	0.188955253
GCST90274768	NAFLD	outcome	C-C motif chemokine 25 levels	Weighted median	29	0.44719273	-0.16833597	0.381608958	1.11252977	0.845069869	1.464639238
GCST90274768	NAFLD	outcome	C-C motif chemokine 25 levels	Weighted mode	29	0.726696147	-0.307983265	0.443311626	1.070005919	0.734927617	1.557857727
GCST90274769	NAFLD	outcome	C-C motif chemokine 28 levels	Inverse variance weighted	23	0.933740624	-0.274600566	0.252252457	0.988888144	0.759875583	1.286920889	MR Egger	29.67302281	21	0.098758173	0.017887689	0.517384518
GCST90274769	NAFLD	outcome	C-C motif chemokine 28 levels	MR Egger	23	0.539094597	-0.778035356	0.402086517	0.828635904	0.459307501	1.494940665	Inverse variance weighted	30.28569486	22	0.111684226
GCST90274769	NAFLD	outcome	C-C motif chemokine 28 levels	Weighted median	23	0.927938673	-0.344707207	0.314299233	0.98491101	0.708427746	1.369299415
GCST90274769	NAFLD	outcome	C-C motif chemokine 28 levels	Weighted mode	23	0.958276576	-0.634266608	0.669464541	1.017754741	0.530324281	1.953191187
GCST90274770	NAFLD	outcome	C-C motif chemokine 4 levels	Inverse variance weighted	20	0.59847104	-0.188330771	0.108563169	0.960901089	0.828340671	1.114675319	MR Egger	25.44091005	18	0.113245309	-0.001285501	0.945805687
GCST90274770	NAFLD	outcome	C-C motif chemokine 4 levels	MR Egger	20	0.743466685	-0.241367036	0.171379809	0.965611583	0.785553247	1.186941475	Inverse variance weighted	25.44762543	19	0.146329587
GCST90274770	NAFLD	outcome	C-C motif chemokine 4 levels	Weighted median	20	0.419330678	-0.199440245	0.08304659	0.943464229	0.81918917	1.086592432
GCST90274770	NAFLD	outcome	C-C motif chemokine 4 levels	Weighted mode	20	0.48745418	-0.201209302	0.094404781	0.947998594	0.817741259	1.099004512
GCST90274771	NAFLD	outcome	Natural killer cell receptor 2B4 levels	Inverse variance weighted	26	0.700823645	-0.188428504	0.12666276	0.969589132	0.828259718	1.135034175	MR Egger	26.3256567	24	0.336850526	-0.013496414	0.423977693
GCST90274771	NAFLD	outcome	Natural killer cell receptor 2B4 levels	MR Egger	26	0.636418556	-0.22209635	0.365679878	1.074431586	0.8008382	1.441493715	Inverse variance weighted	27.05141293	25	0.353320922
GCST90274771	NAFLD	outcome	Natural killer cell receptor 2B4 levels	Weighted median	26	0.42091505	-0.313237297	0.130872503	0.912851194	0.73107641	1.139822448
GCST90274771	NAFLD	outcome	Natural killer cell receptor 2B4 levels	Weighted mode	26	0.446860743	-0.345486092	0.150080306	0.906918316	0.707876177	1.161927549
GCST90274772	NAFLD	outcome	CD40L receptor levels	Inverse variance weighted	13	0.276499745	-0.128797652	0.450344451	1.174418815	0.879151842	1.568852485	MR Egger	9.233008459	11	0.600394207	0.043377142	0.126954188
GCST90274772	NAFLD	outcome	CD40L receptor levels	MR Egger	13	0.374835992	-0.886909863	0.318200065	0.752499536	0.411926698	1.374651253	Inverse variance weighted	11.9590617	12	0.448973043
GCST90274772	NAFLD	outcome	CD40L receptor levels	Weighted median	13	0.741041104	-0.340205938	0.478196511	1.071431159	0.711623757	1.613162457
GCST90274772	NAFLD	outcome	CD40L receptor levels	Weighted mode	13	0.743850437	-0.453583959	0.640195643	1.097797437	0.635347009	1.896851949
GCST90274773	NAFLD	outcome	T-cell surface glycoprotein CD5 levels	Inverse variance weighted	17	0.090458557	-0.388990598	0.028433415	0.835037545	0.677740642	1.028841504	MR Egger	10.11094148	15	0.81270394	0.012607715	0.639430831
GCST90274773	NAFLD	outcome	T-cell surface glycoprotein CD5 levels	MR Egger	17	0.279082902	-0.810378952	0.2200023	0.744391386	0.444689518	1.246079596	Inverse variance weighted	10.33957792	16	0.848303338
GCST90274773	NAFLD	outcome	T-cell surface glycoprotein CD5 levels	Weighted median	17	0.19686176	-0.480333916	0.098925682	0.826377063	0.618576804	1.10398425
GCST90274773	NAFLD	outcome	T-cell surface glycoprotein CD5 levels	Weighted mode	17	0.29705448	-0.564890254	0.164020307	0.818374704	0.568422525	1.178238242
GCST90274774	NAFLD	outcome	T-cell surface glycoprotein CD6 isoform levels	Inverse variance weighted	31	0.613389504	-0.087927417	0.149002205	1.031008443	0.915827348	1.160675548	MR Egger	30.43264681	29	0.392645614	-0.012034166	0.287431057
GCST90274774	NAFLD	outcome	T-cell surface glycoprotein CD6 isoform levels	MR Egger	31	0.268265771	-0.071590655	0.266004911	1.102088623	0.930911882	1.304741466	Inverse variance weighted	31.66504315	30	0.383265747
GCST90274774	NAFLD	outcome	T-cell surface glycoprotein CD6 isoform levels	Weighted median	31	0.486961632	-0.095840885	0.20118731	1.054085127	0.908608578	1.222853803
GCST90274774	NAFLD	outcome	T-cell surface glycoprotein CD6 isoform levels	Weighted mode	31	0.463390412	-0.090435271	0.200807886	1.056737474	0.913533464	1.222389911
GCST90274775	NAFLD	outcome	CUB domain-containing protein 1 levels	Inverse variance weighted	20	0.382703301	-0.083914282	0.218681537	1.069705768	0.919510072	1.244434907	MR Egger	18.55507242	18	0.419688276	0.000876371	0.959257423
GCST90274775	NAFLD	outcome	CUB domain-containing protein 1 levels	MR Egger	20	0.692087095	-0.234942578	0.356357199	1.062587861	0.790616247	1.428117579	Inverse variance weighted	18.55783857	19	0.485511897
GCST90274775	NAFLD	outcome	CUB domain-containing protein 1 levels	Weighted median	20	0.396011703	-0.119988984	0.303285207	1.095979092	0.886930207	1.354300665
GCST90274775	NAFLD	outcome	CUB domain-containing protein 1 levels	Weighted mode	20	0.315684891	-0.099768329	0.321017234	1.116975351	0.905047067	1.378529338
GCST90274776	NAFLD	outcome	Macrophage colony-stimulating factor 1 levels	Inverse variance weighted	14	0.678160883	-0.400741557	0.260700149	0.932374516	0.66982315	1.297838449	MR Egger	18.17891614	12	0.110365022	-0.012761669	0.74021374
GCST90274776	NAFLD	outcome	Macrophage colony-stimulating factor 1 levels	MR Egger	14	0.868781069	-0.853675157	1.014552616	1.083762442	0.425846998	2.758129178	Inverse variance weighted	18.35336712	13	0.144557343
GCST90274776	NAFLD	outcome	Macrophage colony-stimulating factor 1 levels	Weighted median	14	0.885631989	-0.373666838	0.432852809	1.030035209	0.688206158	1.541649287
GCST90274776	NAFLD	outcome	Macrophage colony-stimulating factor 1 levels	Weighted mode	14	0.964054605	-0.586696711	0.614861074	1.014181802	0.556161415	1.849399651
GCST90274777	NAFLD	outcome	Cystatin D levels	Inverse variance weighted	29	0.55891414	-0.249609921	0.134940341	0.944277882	0.779104636	1.144468504	MR Egger	31.7398029	27	0.241857968	0.005342813	0.759282822
GCST90274777	NAFLD	outcome	Cystatin D levels	MR Egger	29	0.593158469	-0.538276722	0.305510383	0.890134086	0.583753356	1.357317578	Inverse variance weighted	31.85244223	28	0.280557188
GCST90274777	NAFLD	outcome	Cystatin D levels	Weighted median	29	0.842349824	-0.310141052	0.252997259	0.97183242	0.733343509	1.287879746
GCST90274777	NAFLD	outcome	Cystatin D levels	Weighted mode	29	0.976169901	-0.322818362	0.332901435	1.005054266	0.724105367	1.395009793
GCST90274778	NAFLD	outcome	Fractalkine levels	Inverse variance weighted	19	0.703518316	-0.190138146	0.281768867	1.046881098	0.826844901	1.325472324	MR Egger	15.09631021	17	0.588544566	0.032404567	0.23049598
GCST90274778	NAFLD	outcome	Fractalkine levels	MR Egger	19	0.326782349	-0.951991825	0.304624261	0.723478983	0.38597147	1.356115362	Inverse variance weighted	16.64304246	18	0.547761889
GCST90274778	NAFLD	outcome	Fractalkine levels	Weighted median	19	0.957761193	-0.321585138	0.339447607	1.008971237	0.724998902	1.404171722
GCST90274778	NAFLD	outcome	Fractalkine levels	Weighted mode	19	0.480857199	-0.791603888	0.366326745	0.808448281	0.453117463	1.442426471
GCST90274779	NAFLD	outcome	C-X-C motif chemokine 1 levels	Inverse variance weighted	15	0.675970832	-0.161940098	0.249727756	1.044871414	0.850492149	1.283675896	MR Egger	19.71731809	13	0.102486494	0.008261603	0.740540876
GCST90274779	NAFLD	outcome	C-X-C motif chemokine 1 levels	MR Egger	15	0.996772402	-0.327761858	0.329143932	1.000691276	0.720534589	1.389777875	Inverse variance weighted	19.89089808	14	0.133618855
GCST90274779	NAFLD	outcome	C-X-C motif chemokine 1 levels	Weighted median	15	0.728856817	-0.173342638	0.247831762	1.037946832	0.840849458	1.28124436
GCST90274779	NAFLD	outcome	C-X-C motif chemokine 1 levels	Weighted mode	15	0.733201499	-0.159394922	0.228155261	1.034977999	0.852659559	1.256280362
GCST90274780	NAFLD	outcome	C-X-C motif chemokine 10 levels	Inverse variance weighted	23	0.383317312	-0.263167441	0.10112956	0.922176225	0.768613189	1.10641998	MR Egger	17.34375567	21	0.690069445	0.009681111	0.565625334
GCST90274780	NAFLD	outcome	C-X-C motif chemokine 10 levels	MR Egger	23	0.334585058	-0.460843059	0.152027115	0.856922349	0.63075166	1.164191803	Inverse variance weighted	17.68448641	22	0.724522602
GCST90274780	NAFLD	outcome	C-X-C motif chemokine 10 levels	Weighted median	23	0.53225891	-0.345062554	0.178293235	0.919997194	0.708176053	1.195175737
GCST90274780	NAFLD	outcome	C-X-C motif chemokine 10 levels	Weighted mode	23	0.654873333	-0.410003426	0.256017583	0.925896408	0.663647977	1.291775442
GCST90274781	NAFLD	outcome	C-X-C motif chemokine 11 levels	Inverse variance weighted	28	0.561085973	-0.236374032	0.128247229	0.94737204	0.789485326	1.136834026	MR Egger	22.17926598	26	0.678849357	0.022893423	0.385098132
GCST90274781	NAFLD	outcome	C-X-C motif chemokine 11 levels	MR Egger	28	0.305763326	-0.675688076	0.205820538	0.790623211	0.508806203	1.228532709	Inverse variance weighted	22.9597208	27	0.687174524
GCST90274781	NAFLD	outcome	C-X-C motif chemokine 11 levels	Weighted median	28	0.514205486	-0.38724494	0.193851491	0.907831287	0.678924779	1.213915992
GCST90274781	NAFLD	outcome	C-X-C motif chemokine 11 levels	Weighted mode	28	0.585213666	-0.420457921	0.235564273	0.91169769	0.656746013	1.265622725
GCST90274782	NAFLD	outcome	C-X-C motif chemokine 5 levels	Inverse variance weighted	16	0.59900088	-0.179517808	0.103569767	0.962737952	0.835673069	1.109123171	MR Egger	10.84989341	14	0.697785813	0.00981027	0.530341392
GCST90274782	NAFLD	outcome	C-X-C motif chemokine 5 levels	MR Egger	16	0.420332031	-0.303208236	0.12276699	0.913729573	0.738445309	1.130620945	Inverse variance weighted	11.26390152	15	0.733672338
GCST90274782	NAFLD	outcome	C-X-C motif chemokine 5 levels	Weighted median	16	0.386885653	-0.247293938	0.095819866	0.927059958	0.78091112	1.100560797
GCST90274782	NAFLD	outcome	C-X-C motif chemokine 5 levels	Weighted mode	16	0.406652464	-0.254244275	0.099953858	0.925755417	0.775502343	1.105119925
GCST90274783	NAFLD	outcome	C-X-C motif chemokine 6 levels	Inverse variance weighted	24	0.946469358	-0.129072918	0.120522847	0.995734089	0.878909875	1.128086514	MR Egger	26.4198148	22	0.234094335	-0.002291434	0.883255427
GCST90274783	NAFLD	outcome	C-X-C motif chemokine 6 levels	MR Egger	24	0.95054745	-0.17959558	0.19147175	1.005955751	0.83560808	1.211030621	Inverse variance weighted	26.44631818	23	0.280252316
GCST90274783	NAFLD	outcome	C-X-C motif chemokine 6 levels	Weighted median	24	0.835525567	-0.123883623	0.15323883	1.014785849	0.883482652	1.165603327
GCST90274783	NAFLD	outcome	C-X-C motif chemokine 6 levels	Weighted mode	24	0.821249983	-0.117258493	0.148212264	1.015597273	0.889355271	1.159759046
GCST90274784	NAFLD	outcome	C-X-C motif chemokine 9 levels	Inverse variance weighted	22	0.9898638	-0.223520527	0.22064159	0.998561567	0.799698476	1.246876457	MR Egger	20.79803132	20	0.409104918	0.00124716	0.949647186
GCST90274784	NAFLD	outcome	C-X-C motif chemokine 9 levels	MR Egger	22	0.950459602	-0.531735103	0.49866051	0.983598694	0.587584565	1.646514304	Inverse variance weighted	20.80228372	21	0.471074376
GCST90274784	NAFLD	outcome	C-X-C motif chemokine 9 levels	Weighted median	22	0.481932959	-0.43307078	0.204372649	0.891946554	0.648514589	1.226755217
GCST90274784	NAFLD	outcome	C-X-C motif chemokine 9 levels	Weighted mode	22	0.483661747	-0.585569225	0.273160828	0.855384504	0.556788833	1.314111573
GCST90274785	NAFLD	outcome	Delta and Notch-like epidermal growth factor-related receptor levels	Inverse variance weighted	14	0.315752134	-0.347387544	0.112165477	0.889041793	0.706531463	1.118697964	MR Egger	10.51784398	12	0.570627079	-0.013548533	0.641832927
GCST90274785	NAFLD	outcome	Delta and Notch-like epidermal growth factor-related receptor levels	MR Egger	14	0.967220482	-0.569131229	0.594032572	1.012528504	0.566016964	1.811277816	Inverse variance weighted	10.74550873	13	0.6321276
GCST90274785	NAFLD	outcome	Delta and Notch-like epidermal growth factor-related receptor levels	Weighted median	14	0.074919231	-0.60982322	0.029186013	0.748025206	0.543446931	1.029616099
GCST90274785	NAFLD	outcome	Delta and Notch-like epidermal growth factor-related receptor levels	Weighted mode	14	0.084404362	-0.804477137	0.019247501	0.675288807	0.447321753	1.019433928
GCST90274786	NAFLD	outcome	Protein S100-A12 levels	Inverse variance weighted	16	0.501757313	-0.134667967	0.275104308	1.072742196	0.874006062	1.316668006	MR Egger	13.10652983	14	0.518153028	0.009851318	0.675698722
GCST90274786	NAFLD	outcome	Protein S100-A12 levels	MR Egger	16	0.974202948	-0.415550118	0.401821518	0.993159205	0.659977115	1.49454456	Inverse variance weighted	13.28906829	15	0.579981222
GCST90274786	NAFLD	outcome	Protein S100-A12 levels	Weighted median	16	0.704029931	-0.227776344	0.33729893	1.056288441	0.796302338	1.401157849
GCST90274786	NAFLD	outcome	Protein S100-A12 levels	Weighted mode	16	0.5506893	-0.237326524	0.452038933	1.113330758	0.788733706	1.571513132
GCST90274787	NAFLD	outcome	Fibroblast growth factor 19 levels	Inverse variance weighted	21	0.854489532	-0.260625492	0.216026175	0.977947141	0.77056945	1.241134865	MR Egger	24.99733058	19	0.160630108	-0.016013851	0.642080633
GCST90274787	NAFLD	outcome	Fibroblast growth factor 19 levels	MR Egger	21	0.713102752	-0.535707375	0.787725741	1.134292584	0.585255149	2.198391025	Inverse variance weighted	25.29082921	20	0.190530366
GCST90274787	NAFLD	outcome	Fibroblast growth factor 19 levels	Weighted median	21	0.671058006	-0.411521707	0.264943896	0.929332302	0.662641137	1.303357851
GCST90274787	NAFLD	outcome	Fibroblast growth factor 19 levels	Weighted mode	21	0.596919729	-0.837617038	0.477133177	0.835068159	0.4327405	1.611448038
GCST90274788	NAFLD	outcome	Fibroblast growth factor 21 levels	Inverse variance weighted	16	0.212577908	-0.087744784	0.394334362	1.165668554	0.915994623	1.483396457	MR Egger	9.203747826	14	0.817781119	-0.024510305	0.307376061
GCST90274788	NAFLD	outcome	Fibroblast growth factor 21 levels	MR Egger	16	0.152638508	-0.120174767	0.932628906	1.501143377	0.886765446	2.541180929	Inverse variance weighted	10.32597012	15	0.798750004
GCST90274788	NAFLD	outcome	Fibroblast growth factor 21 levels	Weighted median	16	0.544625007	-0.231946921	0.439486207	1.10934488	0.792988213	1.551909653
GCST90274788	NAFLD	outcome	Fibroblast growth factor 21 levels	Weighted mode	16	0.582932322	-0.307411813	0.554094886	1.131270726	0.735347713	1.740365044
GCST90274789	NAFLD	outcome	Fibroblast growth factor 23 levels	Inverse variance weighted	18	0.255463245	-0.096517124	0.363300222	1.142697332	0.907994349	1.438067534	MR Egger	12.52578557	16	0.707062657	-0.028317753	0.25780788
GCST90274789	NAFLD	outcome	Fibroblast growth factor 23 levels	MR Egger	18	0.138117277	-0.103517045	0.913126105	1.49900946	0.901660654	2.492100938	Inverse variance weighted	13.90265318	17	0.673980389
GCST90274789	NAFLD	outcome	Fibroblast growth factor 23 levels	Weighted median	18	0.524093554	-0.219165266	0.43023688	1.111305896	0.803188967	1.537621713
GCST90274789	NAFLD	outcome	Fibroblast growth factor 23 levels	Weighted mode	18	0.514171492	-0.287351536	0.583331711	1.159501403	0.750247943	1.791998919
GCST90274790	NAFLD	outcome	Fibroblast growth factor 5 levels	Inverse variance weighted	23	0.578466511	-0.28437017	0.158752551	0.939123008	0.752488044	1.172047889	MR Egger	30.30489083	21	0.086030336	-0.006299936	0.780054049
GCST90274790	NAFLD	outcome	Fibroblast growth factor 5 levels	MR Egger	23	0.951933863	-0.426362532	0.400623537	0.98721296	0.652879609	1.492755195	Inverse variance weighted	30.42035163	22	0.108600431
GCST90274790	NAFLD	outcome	Fibroblast growth factor 5 levels	Weighted median	23	0.800936459	-0.306157501	0.236366903	0.965706521	0.736270647	1.266638958
GCST90274790	NAFLD	outcome	Fibroblast growth factor 5 levels	Weighted mode	23	0.449664484	-0.245163567	0.562229858	1.171790763	0.782576524	1.754580608
GCST90274791	NAFLD	outcome	Fms-related tyrosine kinase 3 ligand levels	Inverse variance weighted	32	0.263364937	-0.083019583	0.303702234	1.11665915	0.920333124	1.354865563	MR Egger	38.39677287	30	0.139826079	0.017853874	0.423002849
GCST90274791	NAFLD	outcome	Fms-related tyrosine kinase 3 ligand levels	MR Egger	32	0.757059729	-0.575904862	0.417653028	0.92392358	0.562195929	1.518393743	Inverse variance weighted	39.24134443	31	0.147057331
GCST90274791	NAFLD	outcome	Fms-related tyrosine kinase 3 ligand levels	Weighted median	32	0.376975802	-0.139969388	0.369710986	1.1217285	0.869384849	1.447316259
GCST90274791	NAFLD	outcome	Fms-related tyrosine kinase 3 ligand levels	Weighted mode	32	0.540514681	-0.257981507	0.496082378	1.126426729	0.77260952	1.642274839
GCST90274792	NAFLD	outcome	Glial cell line-derived neurotrophic factor levels	Inverse variance weighted	13	0.289855074	-0.299305312	0.089397786	0.900366152	0.741333037	1.093515555	MR Egger	7.073467693	11	0.793103099	-0.010699864	0.659785623
GCST90274792	NAFLD	outcome	Glial cell line-derived neurotrophic factor levels	MR Egger	13	0.785717452	-0.367579308	0.276085978	0.955283939	0.692408411	1.317961175	Inverse variance weighted	7.2781165	12	0.838700473
GCST90274792	NAFLD	outcome	Glial cell line-derived neurotrophic factor levels	Weighted median	13	0.5169537	-0.334134906	0.168083102	0.920327309	0.715957189	1.183034919
GCST90274792	NAFLD	outcome	Glial cell line-derived neurotrophic factor levels	Weighted mode	13	0.471309762	-0.371016758	0.166887111	0.902971016	0.690032378	1.181620866
GCST90274793	NAFLD	outcome	Hepatocyte growth factor levels	Inverse variance weighted	19	0.740996069	-0.275583714	0.196047742	0.961012382	0.75912888	1.216584987	MR Egger	13.2641382	17	0.718331861	0.017052917	0.597275714
GCST90274793	NAFLD	outcome	Hepatocyte growth factor levels	MR Egger	19	0.537957752	-0.715223954	0.36785726	0.840563023	0.489082568	1.444635818	Inverse variance weighted	13.55402071	18	0.757666913
GCST90274793	NAFLD	outcome	Hepatocyte growth factor levels	Weighted median	19	0.821537366	-0.375837726	0.298258815	0.961953222	0.68671376	1.347510498
GCST90274793	NAFLD	outcome	Hepatocyte growth factor levels	Weighted mode	19	0.697199396	-0.500258379	0.332304413	0.919452419	0.606373965	1.394177189
GCST90274794	NAFLD	outcome	Interferon gamma levels	Inverse variance weighted	10	0.577212911	-0.42374976	0.236081498	0.910433762	0.654587665	1.266277505	MR Egger	7.063152713	8	0.529834569	0.012119587	0.714496258
GCST90274794	NAFLD	outcome	Interferon gamma levels	MR Egger	10	0.563830865	-0.88841604	0.470899699	0.811591479	0.411306731	1.601434355	Inverse variance weighted	7.20684977	9	0.615593062
GCST90274794	NAFLD	outcome	Interferon gamma levels	Weighted median	10	0.81157775	-0.493592931	0.386543578	0.94788255	0.610429219	1.471884537
GCST90274794	NAFLD	outcome	Interferon gamma levels	Weighted mode	10	0.976670766	-0.530358945	0.546883499	1.008296504	0.588393731	1.727859742
GCST90274795	NAFLD	outcome	Interleukin-10 levels	Inverse variance weighted	22	0.281814234	-0.270413644	0.078707978	0.908597722	0.763063793	1.08188834	MR Egger	20.56769022	20	0.422958485	0.019110431	0.340160532
GCST90274795	NAFLD	outcome	Interleukin-10 levels	MR Egger	22	0.184049936	-0.613276142	0.107370271	0.776504427	0.541573687	1.113346419	Inverse variance weighted	21.5496422	21	0.425847342
GCST90274795	NAFLD	outcome	Interleukin-10 levels	Weighted median	22	0.273592184	-0.37804681	0.107068457	0.873288615	0.685198426	1.113010446
GCST90274795	NAFLD	outcome	Interleukin-10 levels	Weighted mode	22	0.414254426	-0.444192934	0.179250202	0.875928015	0.641341672	1.196320029
GCST90274796	NAFLD	outcome	Interleukin-10 receptor subunit alpha levels	Inverse variance weighted (multiplicative random effects)	13	0.734115095	-0.296455387	0.420741455	1.064114538	0.743448794	1.523090439	MR Egger	18.88975352	11	0.063101403	-0.049627809	0.28072669
GCST90274796	NAFLD	outcome	Interleukin-10 receptor subunit alpha levels	MR Egger	13	0.262147719	-0.388939509	1.570621573	1.805506266	0.677775268	4.809636806	Inverse variance weighted	21.09977778	12	0.048938313
GCST90274796	NAFLD	outcome	Interleukin-10 receptor subunit alpha levels	Weighted median	13	0.460175094	-0.249654632	0.5515677	1.162946108	0.779069803	1.735972369
GCST90274796	NAFLD	outcome	Interleukin-10 receptor subunit alpha levels	Weighted mode	13	0.670216106	-0.45676884	0.718516746	1.139824101	0.633326723	2.051388224
GCST90274797	NAFLD	outcome	Interleukin-10 receptor subunit beta levels	Inverse variance weighted	19	0.322639495	-0.106674997	0.324001424	1.114786842	0.898817744	1.382649276	MR Egger	12.95998713	17	0.738860509	-0.009782481	0.60656387
GCST90274797	NAFLD	outcome	Interleukin-10 receptor subunit beta levels	MR Egger	19	0.337571015	-0.1918808	0.581017601	1.214786572	0.825405251	1.78785683	Inverse variance weighted	13.23530215	18	0.777408972
GCST90274797	NAFLD	outcome	Interleukin-10 receptor subunit beta levels	Weighted median	19	0.216611766	-0.115221481	0.508274781	1.217167758	0.891168745	1.662420679
GCST90274797	NAFLD	outcome	Interleukin-10 receptor subunit beta levels	Weighted mode	19	0.194845798	-0.121203027	0.653261396	1.304773137	0.885854089	1.921798365
GCST90274798	NAFLD	outcome	Interleukin-12 subunit beta levels	Inverse variance weighted	34	0.6137119	-0.074068075	0.125453146	1.026025433	0.928608476	1.133662051	MR Egger	32.9743931	32	0.419242651	0.004581977	0.676517266
GCST90274798	NAFLD	outcome	Interleukin-12 subunit beta levels	MR Egger	34	0.961289385	-0.140567647	0.147763741	1.003604528	0.868864886	1.159238984	Inverse variance weighted	33.15709357	33	0.459596127
GCST90274798	NAFLD	outcome	Interleukin-12 subunit beta levels	Weighted median	34	0.593566158	-0.090034644	0.157409588	1.034261321	0.913899524	1.170474928
GCST90274798	NAFLD	outcome	Interleukin-12 subunit beta levels	Weighted mode	34	0.60453321	-0.082897874	0.143224872	1.030623026	0.920445144	1.153989273
GCST90274799	NAFLD	outcome	Interleukin-13 levels	Inverse variance weighted (multiplicative random effects)	20	0.27899622	-0.298201994	0.085995946	0.899331991	0.742151415	1.08980191	MR Egger	19.06748677	18	0.387678758	0.034027368	0.064211122
GCST90274799	NAFLD	outcome	Interleukin-13 levels	MR Egger	20	0.034537872	-0.716011868	-0.055098291	0.680073037	0.488697364	0.946392122	Inverse variance weighted	23.18570509	19	0.229261324
GCST90274799	NAFLD	outcome	Interleukin-13 levels	Weighted median	20	0.58974381	-0.363342968	0.206559506	0.92460216	0.695347911	1.229440891
GCST90274799	NAFLD	outcome	Interleukin-13 levels	Weighted mode	20	0.966241604	-0.339659868	0.325114923	0.992753908	0.71201246	1.384189712
GCST90274800	NAFLD	outcome	Interleukin-15 receptor subunit alpha levels	Inverse variance weighted	15	0.311544166	-0.076612638	0.240177964	1.085219926	0.926248578	1.271475407	MR Egger	21.72753215	13	0.059729943	0.015472875	0.504402773
GCST90274800	NAFLD	outcome	Interleukin-15 receptor subunit alpha levels	MR Egger	15	0.947457996	-0.254079844	0.272116398	1.009059064	0.77562987	1.312739793	Inverse variance weighted	22.51542155	14	0.068625889
GCST90274800	NAFLD	outcome	Interleukin-15 receptor subunit alpha levels	Weighted median	15	0.176415794	-0.047841588	0.260546579	1.112213858	0.953284787	1.297639155
GCST90274800	NAFLD	outcome	Interleukin-15 receptor subunit alpha levels	Weighted mode	15	0.206536012	-0.050513799	0.26109944	1.111035896	0.950740809	1.298356767
GCST90274801	NAFLD	outcome	Interleukin-17A levels	Inverse variance weighted (multiplicative random effects)	11	0.654251205	-0.31911167	0.508140583	1.099125053	0.726794384	1.662197602	MR Egger	21.7460466	9	0.009719628	0.004150891	0.945494965
GCST90274801	NAFLD	outcome	Interleukin-17A levels	MR Egger	11	0.930537282	-1.139845963	1.249102481	1.056147928	0.31986829	3.487211714	Inverse variance weighted	21.75798659	10	0.016386111
GCST90274801	NAFLD	outcome	Interleukin-17A levels	Weighted median	11	0.352297072	-0.640131432	0.22810078	0.813820604	0.527223126	1.25621192
GCST90274801	NAFLD	outcome	Interleukin-17A levels	Weighted mode	11	0.549753681	-0.864589739	0.449557262	0.812600046	0.421224329	1.567617987
GCST90274802	NAFLD	outcome	Interleukin-17C levels	Inverse variance weighted	22	0.809135474	-0.190029812	0.243449875	1.027069942	0.826934481	1.275642375	MR Egger	14.89365815	20	0.782459824	0.021146655	0.38977897
GCST90274802	NAFLD	outcome	Interleukin-17C levels	MR Egger	22	0.494267481	-0.699132379	0.332611368	0.832551243	0.497016339	1.394605205	Inverse variance weighted	15.66650258	21	0.78808657
GCST90274802	NAFLD	outcome	Interleukin-17C levels	Weighted median	22	0.880091179	-0.279172059	0.325728954	1.023551505	0.756409745	1.385039908
GCST90274802	NAFLD	outcome	Interleukin-17C levels	Weighted mode	22	0.993293264	-0.475203717	0.479346456	1.002073516	0.621758381	1.615018572
GCST90274803	NAFLD	outcome	Interleukin-18 levels	Inverse variance weighted	24	0.06495531	-0.304157602	0.009146105	0.862857478	0.737744588	1.009188059	MR Egger	22.11830997	22	0.452846188	0.02447915	0.236564618
GCST90274803	NAFLD	outcome	Interleukin-18 levels	MR Egger	24	0.066618895	-0.678864775	0.005260888	0.714050248	0.507192443	1.005274751	Inverse variance weighted	23.60693251	23	0.425833615
GCST90274803	NAFLD	outcome	Interleukin-18 levels	Weighted median	24	0.189994005	-0.359822291	0.071445593	0.865724674	0.69780032	1.074059712
GCST90274803	NAFLD	outcome	Interleukin-18 levels	Weighted mode	24	0.164063648	-0.386062403	0.059382116	0.849302254	0.679728107	1.061180657
GCST90274804	NAFLD	outcome	interleukin-18 receptor 1 levels	Inverse variance weighted	22	0.167015285	-0.224590316	0.038854157	0.911313713	0.798843425	1.039618852	MR Egger	20.09315323	20	0.452116251	-0.009721622	0.636887112
GCST90274804	NAFLD	outcome	interleukin-18 receptor 1 levels	MR Egger	22	0.735972036	-0.286863794	0.201642444	0.958284402	0.75061396	1.223410493	Inverse variance weighted	20.32400307	21	0.500829698
GCST90274804	NAFLD	outcome	interleukin-18 receptor 1 levels	Weighted median	22	0.809096678	-0.177394397	0.227274256	1.025253531	0.837449432	1.25517406
GCST90274804	NAFLD	outcome	interleukin-18 receptor 1 levels	Weighted mode	22	0.814597726	-0.177297438	0.22618105	1.024742956	0.837530634	1.253802646
GCST90274805	NAFLD	outcome	Interleukin-1-alpha levels	Inverse variance weighted	14	0.131737785	-0.436044136	0.056933317	0.827326874	0.646589188	1.058585218	MR Egger	8.668011776	12	0.730994514	-0.011012687	0.73477704
GCST90274805	NAFLD	outcome	Interleukin-1-alpha levels	MR Egger	14	0.636978315	-0.593386192	0.35829463	0.889099807	0.5524534	1.43088714	Inverse variance weighted	8.788253781	13	0.788741075
GCST90274805	NAFLD	outcome	Interleukin-1-alpha levels	Weighted median	14	0.283294289	-0.529458887	0.154851755	0.829191984	0.588923558	1.167484875
GCST90274805	NAFLD	outcome	Interleukin-1-alpha levels	Weighted mode	14	0.364551047	-0.527376972	0.185588015	0.842910514	0.590150924	1.203926158
GCST90274806	NAFLD	outcome	Interleukin-2 levels	Inverse variance weighted	14	0.717107736	-0.238112404	0.346112642	1.055484728	0.788114099	1.413561833	MR Egger	16.94556148	12	0.151656607	0.020145793	0.654569361
GCST90274806	NAFLD	outcome	Interleukin-2 levels	MR Egger	14	0.761132036	-1.020901583	0.741283858	0.869524419	0.36026998	2.098628127	Inverse variance weighted	17.24282489	13	0.188439991
GCST90274806	NAFLD	outcome	Interleukin-2 levels	Weighted median	14	0.754868086	-0.313585694	0.432424739	1.061220353	0.730821749	1.540989495
GCST90274806	NAFLD	outcome	Interleukin-2 levels	Weighted mode	14	0.811827274	-0.475450175	0.610002367	1.069590747	0.621605162	1.840435756
GCST90274807	NAFLD	outcome	Interleukin-20 levels	Inverse variance weighted	16	0.070783131	-0.482531203	0.019616252	0.793376433	0.617219106	1.019809914	MR Egger	4.562721646	14	0.991016562	-0.018075292	0.626259033
GCST90274807	NAFLD	outcome	Interleukin-20 levels	MR Egger	16	0.672645552	-0.637553386	0.407466496	0.891327419	0.528584084	1.503005089	Inverse variance weighted	4.810662284	15	0.993611699
GCST90274807	NAFLD	outcome	Interleukin-20 levels	Weighted median	16	0.193025526	-0.559004797	0.112826366	0.80004347	0.571777816	1.119437544
GCST90274807	NAFLD	outcome	Interleukin-20 levels	Weighted mode	16	0.343691789	-0.742522688	0.248256727	0.781036824	0.475911823	1.28178896
GCST90274808	NAFLD	outcome	Interleukin-20 receptor subunit alpha levels	Inverse variance weighted	17	0.445869093	-0.371277152	0.163342762	0.901254862	0.689852721	1.177440202	MR Egger	24.17010765	15	0.0622605	0.008403023	0.815104367
GCST90274808	NAFLD	outcome	Interleukin-20 receptor subunit alpha levels	MR Egger	17	0.575708503	-0.720908136	0.395132273	0.849686406	0.486310419	1.484580547	Inverse variance weighted	24.26137761	16	0.083949126
GCST90274808	NAFLD	outcome	Interleukin-20 receptor subunit alpha levels	Weighted median	17	0.297445094	-0.491819574	0.150411944	0.843071241	0.611512688	1.162312952
GCST90274808	NAFLD	outcome	Interleukin-20 receptor subunit alpha levels	Weighted mode	17	0.365269752	-0.577157	0.205202403	0.830292443	0.561492422	1.227773545
GCST90274809	NAFLD	outcome	Interleukin-22 receptor subunit alpha-1 levels	Inverse variance weighted	13	0.305051822	-0.141748697	0.452954472	1.16836214	0.86783932	1.572952572	MR Egger	7.215105104	11	0.781405866	-0.030032705	0.531177091
GCST90274809	NAFLD	outcome	Interleukin-22 receptor subunit alpha-1 levels	MR Egger	13	0.322031945	-0.313212282	1.016886535	1.421676951	0.731094697	2.764573945	Inverse variance weighted	7.633141975	12	0.813102135
GCST90274809	NAFLD	outcome	Interleukin-22 receptor subunit alpha-1 levels	Weighted median	13	0.675220221	-0.307756556	0.475112567	1.08727874	0.735094251	1.608195217
GCST90274809	NAFLD	outcome	Interleukin-22 receptor subunit alpha-1 levels	Weighted mode	13	0.96663408	-0.536068118	0.559952057	1.01201356	0.58504406	1.75058857
GCST90274810	NAFLD	outcome	Interleukin-24 levels	Inverse variance weighted	7	0.485620329	-0.270501103	0.569252808	1.161109313	0.762997058	1.76694631	MR Egger	7.25186722	5	0.202572371	-0.008143238	0.871353551
GCST90274810	NAFLD	outcome	Interleukin-24 levels	MR Egger	7	0.651730397	-0.661132332	1.089546106	1.238878936	0.516266418	2.972924374	Inverse variance weighted	7.29399545	6	0.294512302
GCST90274810	NAFLD	outcome	Interleukin-24 levels	Weighted median	7	0.274407832	-0.234394303	0.825342489	1.343763276	0.791049841	2.282662417
GCST90274810	NAFLD	outcome	Interleukin-24 levels	Weighted mode	7	0.398543399	-0.435417214	1.188110659	1.456952204	0.646994675	3.280876653
GCST90274811	NAFLD	outcome	Interleukin-2 receptor subunit beta levels	Inverse variance weighted	14	0.46218803	-0.169830912	0.373738372	1.107332235	0.843807483	1.453156915	MR Egger	8.410195045	12	0.752309979	-0.009153525	0.747348581
GCST90274811	NAFLD	outcome	Interleukin-2 receptor subunit beta levels	MR Egger	14	0.543781352	-0.412099822	0.797806409	1.212704869	0.662258165	2.220664353	Inverse variance weighted	8.518863159	13	0.808233704
GCST90274811	NAFLD	outcome	Interleukin-2 receptor subunit beta levels	Weighted median	14	0.868258425	-0.334692592	0.396578684	1.031426758	0.715558021	1.486729415
GCST90274811	NAFLD	outcome	Interleukin-2 receptor subunit beta levels	Weighted mode	14	0.863009287	-0.604641142	0.50500213	0.951401131	0.546270425	1.65698905
GCST90274812	NAFLD	outcome	Interleukin-33 levels	Inverse variance weighted	12	0.174972913	-0.087419614	0.480312557	1.217070171	0.916292526	1.616579596	MR Egger	10.14345711	10	0.427998808	-0.057706227	0.155734609
GCST90274812	NAFLD	outcome	Interleukin-33 levels	MR Egger	12	0.08387118	-0.016982755	1.628849167	2.238784772	0.983160639	5.09800439	Inverse variance weighted	12.53424746	11	0.32485248
GCST90274812	NAFLD	outcome	Interleukin-33 levels	Weighted median	12	0.074368316	-0.032757354	0.698253453	1.394795834	0.967773357	2.010238663
GCST90274812	NAFLD	outcome	Interleukin-33 levels	Weighted mode	12	0.168286513	-0.128137097	0.907241654	1.476319665	0.879732762	2.477479354
GCST90274813	NAFLD	outcome	Interleukin-4 levels	Inverse variance weighted	15	0.899824723	-0.275644814	0.313482016	1.019098692	0.759082499	1.368180857	MR Egger	18.68331281	13	0.133254636	0.042028796	0.233544063
GCST90274813	NAFLD	outcome	Interleukin-4 levels	MR Egger	15	0.28929301	-1.178199868	0.328785288	0.653961178	0.307832379	1.389279529	Inverse variance weighted	20.92677218	14	0.103523816
GCST90274813	NAFLD	outcome	Interleukin-4 levels	Weighted median	15	0.609316591	-0.399469728	0.234237331	0.920704447	0.670675592	1.263944429
GCST90274813	NAFLD	outcome	Interleukin-4 levels	Weighted mode	15	0.602545633	-0.635761573	0.364002851	0.872947938	0.529532057	1.439078318
GCST90274814	NAFLD	outcome	Interleukin-5 levels	Inverse variance weighted	15	0.152134621	-0.060888734	0.391191517	1.179571682	0.940927927	1.478741691	MR Egger	14.26864425	13	0.355200514	-0.010484162	0.693638759
GCST90274814	NAFLD	outcome	Interleukin-5 levels	MR Egger	15	0.303226888	-0.20112373	0.686699544	1.27479822	0.817811238	1.98714621	Inverse variance weighted	14.44672829	14	0.416987113
GCST90274814	NAFLD	outcome	Interleukin-5 levels	Weighted median	15	0.405595933	-0.187956185	0.465033137	1.148593874	0.828651014	1.592066944
GCST90274814	NAFLD	outcome	Interleukin-5 levels	Weighted mode	15	0.373833215	-0.227218135	0.628112415	1.221949018	0.796746965	1.874069773
GCST90274815	NAFLD	outcome	Interleukin-6 levels	Inverse variance weighted	9	0.345489737	-0.186309032	0.532078325	1.188728973	0.830017053	1.702466914	MR Egger	14.45433101	7	0.043666095	-0.019353216	0.672039932
GCST90274815	NAFLD	outcome	Interleukin-6 levels	MR Egger	9	0.431660777	-0.429062721	1.065047348	1.374365697	0.651119089	2.900976337	Inverse variance weighted	14.85716314	8	0.061983068
GCST90274815	NAFLD	outcome	Interleukin-6 levels	Weighted median	9	0.222423204	-0.129547794	0.556807347	1.238164173	0.878492601	1.745092124
GCST90274815	NAFLD	outcome	Interleukin-6 levels	Weighted mode	9	0.231167126	-0.126862992	0.621900084	1.280843117	0.880854348	1.862463519
GCST90274816	NAFLD	outcome	Interleukin-7 levels	Inverse variance weighted	16	0.286244389	-0.482887625	0.142582109	0.84353595	0.616999155	1.153247769	MR Egger	18.93897538	14	0.167294151	0.046792259	0.233014518
GCST90274816	NAFLD	outcome	Interleukin-7 levels	MR Egger	16	0.14136351	-1.497723208	0.170776989	0.515059367	0.22363876	1.186226178	Inverse variance weighted	21.04107118	15	0.135522206
GCST90274816	NAFLD	outcome	Interleukin-7 levels	Weighted median	16	0.732288311	-0.317725013	0.452080961	1.069485802	0.727802898	1.57157918
GCST90274816	NAFLD	outcome	Interleukin-7 levels	Weighted mode	16	0.760901882	-0.53002686	0.729110987	1.104664936	0.58858916	2.073236654
GCST90274817	NAFLD	outcome	Interleukin-8 levels	Inverse variance weighted	16	0.350782491	-0.387986891	0.137720144	0.882379209	0.678421237	1.147654327	MR Egger	13.36386419	14	0.498093864	0.065813206	0.010504972
GCST90274817	NAFLD	outcome	Interleukin-8 levels	MR Egger	16	0.008147782	-0.995960346	-0.221343142	0.544083939	0.369368553	0.801441625	Inverse variance weighted	22.07795622	15	0.105776052
GCST90274817	NAFLD	outcome	Interleukin-8 levels	Weighted median	16	0.070069753	-0.613722964	0.024171735	0.744698668	0.541331754	1.024466239
GCST90274817	NAFLD	outcome	Interleukin-8 levels	Weighted mode	16	0.104147533	-0.672146333	0.041897159	0.729697958	0.510611458	1.042787232
GCST90274818	NAFLD	outcome	Latency-associated peptide transforming growth factor beta 1 levels	Inverse variance weighted	18	0.860796118	-0.307446207	0.256949803	0.975067868	0.735322422	1.292980221	MR Egger	23.07726037	16	0.111684709	-0.011745741	0.707629249
GCST90274818	NAFLD	outcome	Latency-associated peptide transforming growth factor beta 1 levels	MR Egger	18	0.789042387	-0.583240513	0.771266211	1.098573862	0.558086945	2.162502707	Inverse variance weighted	23.28751585	17	0.140122406
GCST90274818	NAFLD	outcome	Latency-associated peptide transforming growth factor beta 1 levels	Weighted median	18	0.632362692	-0.453318657	0.275440458	0.91490129	0.63551559	1.317110679
GCST90274818	NAFLD	outcome	Latency-associated peptide transforming growth factor beta 1 levels	Weighted mode	18	0.478150326	-0.906625516	0.41687944	0.782803918	0.40388483	1.517219586
GCST90274819	NAFLD	outcome	Leukemia inhibitory factor levels	Inverse variance weighted	14	0.002875365	-0.676337351	-0.139730867	0.664956197	0.508475955	0.86959224	MR Egger	12.60892804	12	0.398094101	-0.032036138	0.214738729
GCST90274819	NAFLD	outcome	Leukemia inhibitory factor levels	MR Egger	14	0.727609816	-0.630657066	0.436516867	0.907492389	0.532241968	1.547308341	Inverse variance weighted	14.411944	13	0.345485574
GCST90274819	NAFLD	outcome	Leukemia inhibitory factor levels	Weighted median	14	0.016043348	-0.825745954	-0.084679666	0.634312966	0.437908211	0.918806563
GCST90274819	NAFLD	outcome	Leukemia inhibitory factor levels	Weighted mode	14	0.052770198	-1.038643192	-0.043371509	0.582161516	0.353934578	0.957555583
GCST90274820	NAFLD	outcome	Leukemia inhibitory factor receptor levels	Inverse variance weighted	21	0.326185936	-0.278922809	0.092743524	0.911111822	0.756598304	1.097180299	MR Egger	14.67652911	19	0.742922883	-0.018690694	0.359561558
GCST90274820	NAFLD	outcome	Leukemia inhibitory factor receptor levels	MR Egger	21	0.66784875	-0.341854658	0.537376856	1.102699318	0.710451456	1.711511428	Inverse variance weighted	15.55807753	20	0.743634162
GCST90274820	NAFLD	outcome	Leukemia inhibitory factor receptor levels	Weighted median	21	0.753595755	-0.310314294	0.224639381	0.958067105	0.733216475	1.251871186
GCST90274820	NAFLD	outcome	Leukemia inhibitory factor receptor levels	Weighted mode	21	0.757785447	-0.654353643	0.474315378	0.9139137	0.519777916	1.606913693
GCST90274821	NAFLD	outcome	Monocyte chemoattractant protein-1 levels	Inverse variance weighted	20	0.838523327	-0.182274616	0.147941769	0.98298008	0.833372451	1.159445379	MR Egger	20.79413367	18	0.289926215	0.021187822	0.318932603
GCST90274821	NAFLD	outcome	Monocyte chemoattractant protein-1 levels	MR Egger	20	0.344905118	-0.451148603	0.152437571	0.861262868	0.63689619	1.164669751	Inverse variance weighted	22.00789423	19	0.28386355
GCST90274821	NAFLD	outcome	Monocyte chemoattractant protein-1 levels	Weighted median	20	0.72579003	-0.297016105	0.206851736	0.955918917	0.743032046	1.229800223
GCST90274821	NAFLD	outcome	Monocyte chemoattractant protein-1 levels	Weighted mode	20	0.849482718	-0.388561893	0.319101129	0.965865796	0.678031256	1.375890461
GCST90274822	NAFLD	outcome	Monocyte chemoattractant protein 2 levels	Inverse variance weighted	20	0.335665499	-0.352909732	0.120411311	0.890253335	0.702640617	1.127960699	MR Egger	18.02338281	18	0.4541132	-0.012851944	0.538069108
GCST90274822	NAFLD	outcome	Monocyte chemoattractant protein 2 levels	MR Egger	20	0.929076963	-0.471702615	0.517244945	1.023032407	0.623939035	1.677399949	Inverse variance weighted	18.41792923	19	0.494703447
GCST90274822	NAFLD	outcome	Monocyte chemoattractant protein 2 levels	Weighted median	20	0.670575725	-0.399991488	0.257338204	0.931157687	0.670325752	1.293482513
GCST90274822	NAFLD	outcome	Monocyte chemoattractant protein 2 levels	Weighted mode	20	0.662768835	-0.545965781	0.344665279	0.904249238	0.579282054	1.411517375
GCST90274823	NAFLD	outcome	Monocyte chemoattractant protein-3 levels	Inverse variance weighted	17	0.655442061	-0.268349564	0.168822658	0.951454462	0.764640444	1.183910163	MR Egger	21.23536865	15	0.129476274	-0.009191166	0.74903444
GCST90274823	NAFLD	outcome	Monocyte chemoattractant protein-3 levels	MR Egger	17	0.939449721	-0.449424793	0.486302388	1.018609842	0.637995025	1.626291694	Inverse variance weighted	21.38569027	16	0.164156979
GCST90274823	NAFLD	outcome	Monocyte chemoattractant protein-3 levels	Weighted median	17	0.885367742	-0.265117365	0.307215383	1.021272102	0.767115912	1.359633779
GCST90274823	NAFLD	outcome	Monocyte chemoattractant protein-3 levels	Weighted mode	17	0.735283356	-0.28132247	0.401117619	1.061727793	0.7547849	1.493492922
GCST90274824	NAFLD	outcome	Monocyte chemoattractant protein-4 levels	Inverse variance weighted	12	0.097431038	-0.032298603	0.386162236	1.19354971	0.968217427	1.471323353	MR Egger	10.74135202	10	0.378020979	0.003007527	0.905303302
GCST90274824	NAFLD	outcome	Monocyte chemoattractant protein-4 levels	MR Egger	12	0.543024091	-0.318970071	0.620923741	1.162969718	0.726897304	1.860646004	Inverse variance weighted	10.75734371	11	0.463810594
GCST90274824	NAFLD	outcome	Monocyte chemoattractant protein-4 levels	Weighted median	12	0.2036714	-0.096948813	0.454761111	1.195908502	0.907602462	1.575796898
GCST90274824	NAFLD	outcome	Monocyte chemoattractant protein-4 levels	Weighted mode	12	0.212809865	-0.089751711	0.462211502	1.204699183	0.914158133	1.587581044
GCST90274825	NAFLD	outcome	Macrophage inflammatory protein 1a levels	Inverse variance weighted	7	0.865417133	-0.467601584	0.393170085	0.963468245	0.626503083	1.481670378	MR Egger	4.745582062	5	0.447711849	0.038725173	0.737760311
GCST90274825	NAFLD	outcome	Macrophage inflammatory protein 1a levels	MR Egger	7	0.723940664	-3.784737537	2.57258902	0.545488117	0.022714824	13.09969595	Inverse variance weighted	4.870915599	6	0.560472754
GCST90274825	NAFLD	outcome	Macrophage inflammatory protein 1a levels	Weighted median	7	0.789789409	-0.634235586	0.482364282	0.926875847	0.530340733	1.619899778
GCST90274825	NAFLD	outcome	Macrophage inflammatory protein 1a levels	Weighted mode	7	0.373330017	-1.257858183	0.429779834	0.660975057	0.284262213	1.536919109
GCST90274826	NAFLD	outcome	Matrix metalloproteinase-1 levels	Inverse variance weighted (multiplicative random effects)	17	0.915305586	-0.205681058	0.229281984	1.011870363	0.814092683	1.257696639	MR Egger	21.01027359	15	0.136501396	0.007967775	0.754750784
GCST90274826	NAFLD	outcome	Matrix metalloproteinase-1 levels	MR Egger	17	0.842722247	-0.431692605	0.351067922	0.960489392	0.649408971	1.420583812	Inverse variance weighted	21.15205822	16	0.172739396
GCST90274826	NAFLD	outcome	Matrix metalloproteinase-1 levels	Weighted median	17	0.441697729	-0.390940761	0.170547979	0.895658219	0.676420225	1.185954552
GCST90274826	NAFLD	outcome	Matrix metalloproteinase-1 levels	Weighted mode	17	0.347295976	-0.511547254	0.173236673	0.844377769	0.599567178	1.189147511
GCST90274827	NAFLD	outcome	Matrix metalloproteinase-10 levels	Inverse variance weighted	17	0.84246105	-0.194830076	0.158955743	0.982222747	0.822974489	1.172286064	MR Egger	16.91015316	15	0.324263787	-0.008579399	0.683844282
GCST90274827	NAFLD	outcome	Matrix metalloproteinase-10 levels	MR Egger	17	0.850333683	-0.253679663	0.308770719	1.027928413	0.775940325	1.361750111	Inverse variance weighted	17.10453536	16	0.378864055
GCST90274827	NAFLD	outcome	Matrix metalloproteinase-10 levels	Weighted median	17	0.385283396	-0.327424954	0.126398895	0.904373329	0.720777381	1.134734718
GCST90274827	NAFLD	outcome	Matrix metalloproteinase-10 levels	Weighted mode	17	0.396844716	-0.321040014	0.123556491	0.905976636	0.725394224	1.131513924
GCST90274828	NAFLD	outcome	Neurturin levels	Inverse variance weighted	17	0.500265603	-0.266679617	0.130190376	0.934031963	0.76591842	1.13904521	MR Egger	13.25790528	15	0.582384936	0.008019455	0.685947915
GCST90274828	NAFLD	outcome	Neurturin levels	MR Egger	17	0.478595741	-0.46925308	0.215404496	0.880800354	0.625469269	1.240363518	Inverse variance weighted	13.42790094	16	0.641251387
GCST90274828	NAFLD	outcome	Neurturin levels	Weighted median	17	0.852956551	-0.257255697	0.310992049	1.02723238	0.773170491	1.364778369
GCST90274828	NAFLD	outcome	Neurturin levels	Weighted mode	17	0.678492054	-0.327924668	0.507991132	1.094210646	0.720417288	1.661949202
GCST90274829	NAFLD	outcome	Neurotrophin-3 levels	Inverse variance weighted	25	0.727337461	-0.155752076	0.223157235	1.034276946	0.85577133	1.250017105	MR Egger	19.98698199	23	0.642696979	-0.014249668	0.457480112
GCST90274829	NAFLD	outcome	Neurotrophin-3 levels	MR Egger	25	0.414812119	-0.228401444	0.564257341	1.182851381	0.795804725	1.758141598	Inverse variance weighted	20.55811381	24	0.664635801
GCST90274829	NAFLD	outcome	Neurotrophin-3 levels	Weighted median	25	0.83647531	-0.303928032	0.246014573	0.971458499	0.737913971	1.278918211
GCST90274829	NAFLD	outcome	Neurotrophin-3 levels	Weighted mode	25	0.370979146	-0.703847068	0.2569264	0.799746614	0.494678576	1.292949962
GCST90274830	NAFLD	outcome	Osteoprotegerin levels	Inverse variance weighted	14	0.023445368	0.033893471	0.46794497	1.285206261	1.034474399	1.596709533	MR Egger	6.979244714	12	0.858982096	0.00879761	0.735535049
GCST90274830	NAFLD	outcome	Osteoprotegerin levels	MR Egger	14	0.474789347	-0.29355562	0.648010997	1.1939029	0.745607751	1.911734599	Inverse variance weighted	7.098770175	13	0.896989977
GCST90274830	NAFLD	outcome	Osteoprotegerin levels	Weighted median	14	0.061385094	-0.013307251	0.570915389	1.321548386	0.986780899	1.769886445
GCST90274830	NAFLD	outcome	Osteoprotegerin levels	Weighted mode	14	0.105044449	-0.036733207	0.624741038	1.341789157	0.963933271	1.867762216
GCST90274831	NAFLD	outcome	Oncostatin-M levels	Inverse variance weighted	11	0.73758315	-0.338678388	0.239790947	0.951758721	0.712711629	1.270983419	MR Egger	8.880637495	9	0.44836467	0.052224462	0.13770527
GCST90274831	NAFLD	outcome	Oncostatin-M levels	MR Egger	11	0.141069904	-1.074503943	0.104151665	0.615588758	0.341467101	1.109768756	Inverse variance weighted	11.53500999	10	0.31738056
GCST90274831	NAFLD	outcome	Oncostatin-M levels	Weighted median	11	0.649354507	-0.451866915	0.281701771	0.918436444	0.636438865	1.325383394
GCST90274831	NAFLD	outcome	Oncostatin-M levels	Weighted mode	11	0.692307738	-0.623468724	0.408891988	0.898266604	0.536081689	1.505149138
GCST90274832	NAFLD	outcome	Programmed cell death 1 ligand 1 levels	Inverse variance weighted	18	0.944680468	-0.236946428	0.254339034	1.008734226	0.789033557	1.289608952	MR Egger	19.39832896	16	0.248549101	0.01879427	0.469993076
GCST90274832	NAFLD	outcome	Programmed cell death 1 ligand 1 levels	MR Egger	18	0.540992188	-0.710566459	0.367102005	0.842204662	0.49136578	1.44354516	Inverse variance weighted	20.06231814	17	0.271054222
GCST90274832	NAFLD	outcome	Programmed cell death 1 ligand 1 levels	Weighted median	18	0.413897299	-0.491633946	0.202340582	0.865327975	0.611626213	1.2242649
GCST90274832	NAFLD	outcome	Programmed cell death 1 ligand 1 levels	Weighted mode	18	0.204490417	-0.649740542	0.12689175	0.769954085	0.522181244	1.135294116
GCST90274833	NAFLD	outcome	Stem cell factor levels	Inverse variance weighted	26	0.179127942	-0.050384238	0.269954085	1.116038011	0.950863996	1.309904305	MR Egger	14.07633034	24	0.944907571	-0.000587698	0.967327677
GCST90274833	NAFLD	outcome	Stem cell factor levels	MR Egger	26	0.432612902	-0.166933067	0.396285391	1.121510191	0.846256252	1.486293432	Inverse variance weighted	14.07804344	25	0.960354976
GCST90274833	NAFLD	outcome	Stem cell factor levels	Weighted median	26	0.185776238	-0.077850032	0.401360889	1.175572695	0.925103152	1.493856288
GCST90274833	NAFLD	outcome	Stem cell factor levels	Weighted mode	26	0.351394981	-0.178261116	0.513344854	1.182394795	0.836723913	1.670870677
GCST90274834	NAFLD	outcome	SIR2-like protein 2 levels	Inverse variance weighted	12	0.522991824	-0.184831392	0.363538557	1.093467219	0.831244426	1.438410317	MR Egger	1.925605087	10	0.996879172	-0.043460382	0.255027602
GCST90274834	NAFLD	outcome	SIR2-like protein 2 levels	MR Egger	12	0.203343736	-0.214007248	1.186891332	1.626518827	0.807342534	3.276878629	Inverse variance weighted	3.383633615	11	0.984623527
GCST90274834	NAFLD	outcome	SIR2-like protein 2 levels	Weighted median	12	0.553603108	-0.245550212	0.458263364	1.112218396	0.782274003	1.581325413
GCST90274834	NAFLD	outcome	SIR2-like protein 2 levels	Weighted mode	12	0.583522246	-0.39168927	0.708840105	1.171840298	0.675914108	2.031633409
GCST90274835	NAFLD	outcome	Signaling lymphocytic activation molecule levels	Inverse variance weighted	21	0.29196032	-0.098975766	0.329183862	1.121990172	0.905764658	1.38983337	MR Egger	18.25510466	19	0.505462638	0.032448377	0.158417059
GCST90274835	NAFLD	outcome	Signaling lymphocytic activation molecule levels	MR Egger	21	0.365889683	-0.787776114	0.282121302	0.776601907	0.454855218	1.32593955	Inverse variance weighted	20.41064921	20	0.432519296
GCST90274835	NAFLD	outcome	Signaling lymphocytic activation molecule levels	Weighted median	21	0.952340122	-0.296755157	0.279192182	0.991256957	0.743225964	1.322061396
GCST90274835	NAFLD	outcome	Signaling lymphocytic activation molecule levels	Weighted mode	21	0.92926694	-0.459993181	0.504215072	1.022357204	0.63128795	1.655685416
GCST90274836	NAFLD	outcome	Sulfotransferase 1A1 levels	Inverse variance weighted	22	0.154364714	-0.053707868	0.339288143	1.153487702	0.947708922	1.403947825	MR Egger	27.70568381	20	0.116551573	-0.008163428	0.783214613
GCST90274836	NAFLD	outcome	Sulfotransferase 1A1 levels	MR Egger	22	0.436945469	-0.310908629	0.733664921	1.235379421	0.732780828	2.082699567	Inverse variance weighted	27.81340823	21	0.145523097
GCST90274836	NAFLD	outcome	Sulfotransferase 1A1 levels	Weighted median	22	0.412729456	-0.153823902	0.374697098	1.116765542	0.857422998	1.454550762
GCST90274836	NAFLD	outcome	Sulfotransferase 1A1 levels	Weighted mode	22	0.533433501	-0.218779578	0.42760366	1.11005775	0.803498808	1.533578143
GCST90274837	NAFLD	outcome	STAM binding protein levels	Inverse variance weighted	11	0.624165467	-0.226482088	0.377451819	1.078406906	0.797333624	1.458563167	MR Egger	9.849955612	9	0.362768277	0.004855	0.89743253
GCST90274837	NAFLD	outcome	STAM binding protein levels	MR Egger	11	0.948360015	-0.760100965	0.813569661	1.027094916	0.467619211	2.255946595	Inverse variance weighted	9.869196805	10	0.452043183
GCST90274837	NAFLD	outcome	STAM binding protein levels	Weighted median	11	0.498802608	-0.262099842	0.538314104	1.148098541	0.769434198	1.713116291
GCST90274837	NAFLD	outcome	STAM binding protein levels	Weighted mode	11	0.690520659	-0.402583003	0.615498316	1.112330825	0.668590841	1.850578543
GCST90274838	NAFLD	outcome	Transforming growth factor-alpha levels	Inverse variance weighted	16	0.445927356	-0.149213577	0.339121786	1.099608387	0.861385123	1.403714288	MR Egger	4.030029066	14	0.995282844	0.069586048	0.032846733
GCST90274838	NAFLD	outcome	Transforming growth factor-alpha levels	MR Egger	16	0.098101062	-1.034403267	0.052028696	0.611899463	0.355438419	1.05340597	Inverse variance weighted	9.635204192	15	0.84203777
GCST90274838	NAFLD	outcome	Transforming growth factor-alpha levels	Weighted median	16	0.864266096	-0.311721751	0.371292499	1.030233396	0.73218523	1.449607021
GCST90274838	NAFLD	outcome	Transforming growth factor-alpha levels	Weighted mode	16	0.657588168	-0.613040033	0.38319015	0.891433051	0.541701573	1.466956946
GCST90274839	NAFLD	outcome	Tumor necrosis factor levels	Inverse variance weighted	18	0.541653951	-0.162178883	0.308850032	1.076091585	0.850289088	1.361858121	MR Egger	14.38343378	16	0.570172129	0.005510981	0.820368506
GCST90274839	NAFLD	outcome	Tumor necrosis factor levels	MR Egger	18	0.951013786	-0.516343632	0.55030458	1.017125461	0.596698313	1.733781012	Inverse variance weighted	14.43671874	17	0.63598327
GCST90274839	NAFLD	outcome	Tumor necrosis factor levels	Weighted median	18	0.823877117	-0.28973422	0.363962517	1.037811479	0.748462468	1.439020274
GCST90274839	NAFLD	outcome	Tumor necrosis factor levels	Weighted mode	18	0.799688055	-0.520994491	0.678775166	1.082085651	0.593929596	1.971461539
GCST90274840	NAFLD	outcome	TNF-beta levels	Inverse variance weighted	29	0.161097775	-0.179350485	0.029805283	0.927954478	0.835812908	1.030253906	MR Egger	30.01564568	27	0.313451294	-0.005328044	0.728335473
GCST90274840	NAFLD	outcome	TNF-beta levels	MR Egger	29	0.507084154	-0.211361107	0.103392038	0.947446759	0.809481705	1.108926066	Inverse variance weighted	30.15258283	28	0.355961241
GCST90274840	NAFLD	outcome	TNF-beta levels	Weighted median	29	0.763113042	-0.145534966	0.106741606	0.980790225	0.864559659	1.112646716
GCST90274840	NAFLD	outcome	TNF-beta levels	Weighted mode	29	0.699564793	-0.14138373	0.094466965	0.976814627	0.86815611	1.099072855
GCST90274841	NAFLD	outcome	Tumor necrosis factor receptor superfamily member 9 levels	Inverse variance weighted	22	0.013582278	0.056526723	0.492609644	1.315962298	1.058154892	1.636581547	MR Egger	29.80849931	20	0.073016651	-0.024384066	0.371904569
GCST90274841	NAFLD	outcome	Tumor necrosis factor receptor superfamily member 9 levels	MR Egger	22	0.06561036	-0.002936601	0.942677344	1.599786802	0.997067707	2.566844552	Inverse variance weighted	31.05200252	21	0.072796836
GCST90274841	NAFLD	outcome	Tumor necrosis factor receptor superfamily member 9 levels	Weighted median	22	0.013122306	0.073982169	0.631230289	1.422770787	1.076787605	1.879922005
GCST90274841	NAFLD	outcome	Tumor necrosis factor receptor superfamily member 9 levels	Weighted mode	22	0.068089853	-0.006658677	0.707000833	1.419310341	0.993363443	2.027900119
GCST90274842	NAFLD	outcome	Tumor necrosis factor ligand superfamily member 14 levels	Inverse variance weighted	21	0.352271547	-0.313367806	0.111656444	0.904063497	0.730981004	1.118128655	MR Egger	17.48454826	19	0.557076479	-0.022154713	0.300539694
GCST90274842	NAFLD	outcome	Tumor necrosis factor ligand superfamily member 14 levels	MR Egger	21	0.672867726	-0.320614227	0.500202525	1.09394907	0.725703154	1.649055212	Inverse variance weighted	18.61724799	20	0.546815702
GCST90274842	NAFLD	outcome	Tumor necrosis factor ligand superfamily member 14 levels	Weighted median	21	0.527708872	-0.397185363	0.203610405	0.907748901	0.672209411	1.225820487
GCST90274842	NAFLD	outcome	Tumor necrosis factor ligand superfamily member 14 levels	Weighted mode	21	0.685793489	-0.616206069	0.402782941	0.898784878	0.539989238	1.495982141
GCST90274843	NAFLD	outcome	TNF-related apoptosis-inducing ligand levels	Inverse variance weighted	29	0.155219399	-0.250805348	0.039954654	0.899941653	0.77817383	1.040763578	MR Egger	36.40839645	27	0.106650583	-0.001181459	0.954551889
GCST90274843	NAFLD	outcome	TNF-related apoptosis-inducing ligand levels	MR Egger	29	0.472560787	-0.365098804	0.167231838	0.905802957	0.694128065	1.182028273	Inverse variance weighted	36.41285842	28	0.132383205
GCST90274843	NAFLD	outcome	TNF-related apoptosis-inducing ligand levels	Weighted median	29	0.026924404	-0.439709561	-0.026620239	0.792022958	0.644223502	0.973730956
GCST90274843	NAFLD	outcome	TNF-related apoptosis-inducing ligand levels	Weighted mode	29	0.11084527	-0.557030303	0.048424251	0.775456783	0.572907903	1.049615862
GCST90274844	NAFLD	outcome	TNF-related activation-induced cytokine levels	Inverse variance weighted	32	0.995372637	-0.161940204	0.162901399	1.000480713	0.850492059	1.176920638	MR Egger	39.0799088	30	0.12394856	0.029159084	0.101425744
GCST90274844	NAFLD	outcome	TNF-related activation-induced cytokine levels	MR Egger	32	0.16587937	-0.504772258	0.080621521	0.808903729	0.603643035	1.083960562	Inverse variance weighted	42.79975001	31	0.077171913
GCST90274844	NAFLD	outcome	TNF-related activation-induced cytokine levels	Weighted median	32	0.638905933	-0.264441159	0.162282434	0.950203257	0.767634816	1.176192391
GCST90274844	NAFLD	outcome	TNF-related activation-induced cytokine levels	Weighted mode	32	0.01992671	-0.549916884	-0.06159004	0.736568189	0.576997766	0.94026828
GCST90274845	NAFLD	outcome	Thymic stromal lymphopoietin levels	Inverse variance weighted	14	0.517088281	-0.381655611	0.192033669	0.909544849	0.682730138	1.211711314	MR Egger	16.56216107	12	0.166822634	0.044344382	0.294781963
GCST90274845	NAFLD	outcome	Thymic stromal lymphopoietin levels	MR Egger	14	0.231504711	-1.248114071	0.271169981	0.613563175	0.287045634	1.311497982	Inverse variance weighted	18.21865596	13	0.149392319
GCST90274845	NAFLD	outcome	Thymic stromal lymphopoietin levels	Weighted median	14	0.701447704	-0.408548069	0.274873889	0.935347567	0.664614525	1.316364656
GCST90274845	NAFLD	outcome	Thymic stromal lymphopoietin levels	Weighted mode	14	0.981802548	-0.548165914	0.535312442	0.993593871	0.578008957	1.707981804
GCST90274846	NAFLD	outcome	Tumor necrosis factor ligand superfamily member 12 levels	Inverse variance weighted	28	0.383675745	-0.275833742	0.106085516	0.918627921	0.7589391	1.11191696	MR Egger	28.62539167	26	0.328389958	-0.012877122	0.499723951
GCST90274846	NAFLD	outcome	Tumor necrosis factor ligand superfamily member 12 levels	MR Egger	28	0.813947286	-0.387064837	0.493924684	1.054883067	0.679047066	1.638735134	Inverse variance weighted	29.14122463	27	0.354084527
GCST90274846	NAFLD	outcome	Tumor necrosis factor ligand superfamily member 12 levels	Weighted median	28	0.203922296	-0.451015226	0.096269665	0.837467535	0.636981143	1.101055941
GCST90274846	NAFLD	outcome	Tumor necrosis factor ligand superfamily member 12 levels	Weighted mode	28	0.37535021	-0.756441666	0.279854788	0.787971436	0.469333505	1.322937693
GCST90274847	NAFLD	outcome	Urokinase-type plasminogen activator levels	Inverse variance weighted (multiplicative random effects)	24	0.522874649	-0.31349919	0.159357453	0.92582424	0.730884971	1.172757077	MR Egger	35.7248794	22	0.032491726	-0.001285124	0.957239524
GCST90274847	NAFLD	outcome	Urokinase-type plasminogen activator levels	MR Egger	24	0.808958689	-0.580684027	0.451784862	0.937583383	0.559515512	1.571113906	Inverse variance weighted	35.72965541	23	0.043948975
GCST90274847	NAFLD	outcome	Urokinase-type plasminogen activator levels	Weighted median	24	0.535509506	-0.355001198	0.184460402	0.918263954	0.701172603	1.202569361
GCST90274847	NAFLD	outcome	Urokinase-type plasminogen activator levels	Weighted mode	24	0.512971087	-0.462788489	0.22843772	0.889429187	0.62952577	1.25663526
GCST90274848	NAFLD	outcome	Vascular endothelial growth factor A levels	Inverse variance weighted	19	0.789565336	-0.144324698	0.109732127	0.982852437	0.865606642	1.11597909	MR Egger	21.68759743	17	0.197033677	-0.004809317	0.795229991
GCST90274848	NAFLD	outcome	Vascular endothelial growth factor A levels	MR Egger	19	0.987142204	-0.190105707	0.193304882	1.001600868	0.826871723	1.213252636	Inverse variance weighted	21.77626599	18	0.242069877
GCST90274848	NAFLD	outcome	Vascular endothelial growth factor A levels	Weighted median	19	0.983126564	-0.130956494	0.128160504	0.998602982	0.877255939	1.136735439
GCST90274848	NAFLD	outcome	Vascular endothelial growth factor A levels	Weighted mode	19	0.863309995	-0.122160995	0.146060392	1.012021381	0.885005876	1.157266075
