# Supplementary material for: Relation of 91 Circulating Inflammatory Proteins to Nonalcoholic Fatty Liver Disease: A Two‐Sample Mendelian Randomisation Study
Source: J Cell Mol Med. 2024 Dec 25;28(24):e70322. doi: 10.1111/jcmm.70322 (PMC11669112; doi:10.1111/jcmm.70322)
Supplement: Supplementary file 3 — Table S3. Inverse MR results between NAFLD and 91 circulating inflammatory proteins. [file JCMM-28-e70322-s002.csv]

id.exposure	id.outcome	outcome	method	nsnp	b	se	pval	lo_ci	up_ci	or	or_lci95	or_uci95
NAFLD	GCST90274758	Eukaryotic translation initiation factor 4E-binding protein 1 levels	Inverse variance weighted	34	-0.006956212	0.015996291	0.663661134	-0.038308943	0.02439652	0.993067927	0.962415564	1.02469655
NAFLD	GCST90274758	Eukaryotic translation initiation factor 4E-binding protein 1 levels	MR Egger	34	-0.005657298	0.040177074	0.88890341	-0.084404363	0.073089767	0.994358674	0.919059547	1.075827107
NAFLD	GCST90274758	Eukaryotic translation initiation factor 4E-binding protein 1 levels	Weighted median	34	-0.012719488	0.020132348	0.527521784	-0.05217889	0.026739914	0.987361063	0.949159057	1.027100634
NAFLD	GCST90274758	Eukaryotic translation initiation factor 4E-binding protein 1 levels	Weighted mode	34	-0.024012315	0.034038136	0.485478454	-0.090727061	0.042702431	0.976273687	0.913266943	1.043627298
NAFLD	GCST90274759	Adenosine Deaminase levels	Inverse variance weighted	42	-0.001188218	0.013833365	0.931549836	-0.028301613	0.025925177	0.998812488	0.972095126	1.026264158
NAFLD	GCST90274759	Adenosine Deaminase levels	MR Egger	42	-0.013025699	0.033657096	0.700798803	-0.078993606	0.052942209	0.987058769	0.924045833	1.05436871
NAFLD	GCST90274759	Adenosine Deaminase levels	Weighted median	42	0.002225447	0.018777337	0.905657447	-0.034578132	0.039029027	1.002227925	0.96601286	1.039800665
NAFLD	GCST90274759	Adenosine Deaminase levels	Weighted mode	42	0.006699583	0.033428864	0.842148321	-0.058820991	0.072220157	1.006722076	0.942875538	1.074891963
NAFLD	GCST90274760	Artemin levels	Inverse variance weighted	36	-0.006670395	0.016537933	0.68669879	-0.039084743	0.025743954	0.993351803	0.961669211	1.026078191
NAFLD	GCST90274760	Artemin levels	MR Egger	36	0.00238994	0.041115978	0.953987913	-0.078197376	0.082977257	1.002392799	0.924781878	1.086517098
NAFLD	GCST90274760	Artemin levels	Weighted median	36	-0.016165351	0.021829101	0.458971616	-0.058950388	0.026619687	0.983964608	0.94275354	1.026977156
NAFLD	GCST90274760	Artemin levels	Weighted mode	36	-0.023597303	0.039701616	0.55609001	-0.101412471	0.054217865	0.976678936	0.903560264	1.05571458
NAFLD	GCST90274761	Axin-1 levels	Inverse variance weighted	36	-0.006375267	0.016962984	0.707040279	-0.039622714	0.026872181	0.993645012	0.961151999	1.027236494
NAFLD	GCST90274761	Axin-1 levels	MR Egger	36	-0.02452787	0.039351726	0.537247549	-0.101657253	0.052601513	0.975770494	0.903339116	1.054009553
NAFLD	GCST90274761	Axin-1 levels	Weighted median	36	-0.006485695	0.021367979	0.761490537	-0.048366935	0.035395544	0.993535291	0.952784113	1.036029423
NAFLD	GCST90274761	Axin-1 levels	Weighted mode	36	-0.026845175	0.039897446	0.505458458	-0.10504417	0.05135382	0.973511954	0.900284756	1.052695292
NAFLD	GCST90274762	beta-nerve growth factor levels	Inverse variance weighted	34	-0.005667923	0.014771418	0.701194277	-0.034619903	0.023284056	0.994348109	0.96597251	1.023557246
NAFLD	GCST90274762	beta-nerve growth factor levels	MR Egger	34	-0.023691202	0.031878912	0.462804999	-0.086173869	0.038791466	0.976587232	0.917434704	1.039553679
NAFLD	GCST90274762	beta-nerve growth factor levels	Weighted median	34	-0.017096408	0.019626336	0.383702141	-0.055564026	0.02137121	0.983048906	0.945951456	1.02160121
NAFLD	GCST90274762	beta-nerve growth factor levels	Weighted mode	34	-0.029566076	0.032915755	0.375567645	-0.094080955	0.034948803	0.970866724	0.910209073	1.035566689
NAFLD	GCST90274763	Caspase 8 levels	Inverse variance weighted	34	-0.004089154	0.014688223	0.780707776	-0.032878071	0.024699762	0.995919195	0.967656538	1.025007329
NAFLD	GCST90274763	Caspase 8 levels	MR Egger	34	-0.02172841	0.032034755	0.502472389	-0.08451653	0.04105971	0.978505951	0.918956465	1.041914316
NAFLD	GCST90274763	Caspase 8 levels	Weighted median	34	-0.0200351	0.019544588	0.305317399	-0.058342492	0.018272293	0.980164269	0.94332681	1.018440253
NAFLD	GCST90274763	Caspase 8 levels	Weighted mode	34	-0.023616866	0.030197376	0.439741442	-0.082803723	0.035569992	0.97665983	0.920531808	1.036210172
NAFLD	GCST90274764	Eotaxin levels	Inverse variance weighted	39	-0.002262448	0.014589299	0.876761511	-0.030857475	0.026332579	0.997740109	0.969613757	1.026682344
NAFLD	GCST90274764	Eotaxin levels	MR Egger	39	0.014807162	0.035844533	0.681922038	-0.055448123	0.085062448	1.014917332	0.946061102	1.088785057
NAFLD	GCST90274764	Eotaxin levels	Weighted median	39	0.003821854	0.018156721	0.833283285	-0.031765319	0.039409027	1.003829167	0.968733899	1.040195865
NAFLD	GCST90274764	Eotaxin levels	Weighted mode	39	0.005215002	0.03503298	0.882451459	-0.063449639	0.073879643	1.005228624	0.938521383	1.076677213
NAFLD	GCST90274765	C-C motif chemokine 19 levels	Inverse variance weighted	36	0.007138513	0.014618822	0.625330464	-0.021514378	0.035791404	1.007164053	0.978715406	1.036439627
NAFLD	GCST90274765	C-C motif chemokine 19 levels	MR Egger	36	-0.008362471	0.034309565	0.808900121	-0.075609219	0.058884276	0.991672397	0.92717846	1.06065249
NAFLD	GCST90274765	C-C motif chemokine 19 levels	Weighted median	36	0.010619387	0.01952485	0.586516575	-0.027649318	0.048888093	1.010675973	0.972729426	1.05010283
NAFLD	GCST90274765	C-C motif chemokine 19 levels	Weighted mode	36	0.008176168	0.031034934	0.793748276	-0.052652302	0.069004637	1.008209684	0.948709819	1.071441178
NAFLD	GCST90274766	C-C motif chemokine 20 levels	Inverse variance weighted	36	0.005029401	0.013983887	0.719103751	-0.022379018	0.03243782	1.00504207	0.977869535	1.032969661
NAFLD	GCST90274766	C-C motif chemokine 20 levels	MR Egger	36	0.007902768	0.028865103	0.785907988	-0.048672834	0.06447837	1.007934078	0.952492702	1.066602508
NAFLD	GCST90274766	C-C motif chemokine 20 levels	Weighted median	36	0.011246452	0.01876423	0.548935588	-0.02553144	0.048024343	1.011309931	0.974791732	1.049196196
NAFLD	GCST90274766	C-C motif chemokine 20 levels	Weighted mode	36	0.03492145	0.033050507	0.297929099	-0.029857545	0.099700444	1.035538364	0.970583788	1.104839907
NAFLD	GCST90274767	C-C motif chemokine 23 levels	Inverse variance weighted	39	-0.007774969	0.014615805	0.594756314	-0.036421947	0.02087201	0.992255178	0.964233352	1.021091354
NAFLD	GCST90274767	C-C motif chemokine 23 levels	MR Egger	39	-0.013910967	0.033670154	0.681878306	-0.079904468	0.052082534	0.986185343	0.923204537	1.053462686
NAFLD	GCST90274767	C-C motif chemokine 23 levels	Weighted median	39	-0.013139461	0.019486024	0.500119462	-0.051332069	0.025053146	0.986946485	0.949963165	1.025369614
NAFLD	GCST90274767	C-C motif chemokine 23 levels	Weighted mode	39	-0.015493443	0.035483052	0.664841033	-0.085040224	0.054053338	0.984625963	0.918475339	1.055540901
NAFLD	GCST90274768	C-C motif chemokine 25 levels	Inverse variance weighted	45	-0.006551419	0.013121515	0.617576296	-0.032269588	0.01916675	0.993469995	0.96824552	1.019351611
NAFLD	GCST90274768	C-C motif chemokine 25 levels	MR Egger	45	0.005433435	0.029054813	0.852535209	-0.051513998	0.062380868	1.005448223	0.949790355	1.064367651
NAFLD	GCST90274768	C-C motif chemokine 25 levels	Weighted median	45	-0.007706149	0.017247184	0.655014992	-0.041510629	0.026098332	0.992323468	0.959339138	1.026441875
NAFLD	GCST90274768	C-C motif chemokine 25 levels	Weighted mode	45	-0.009079528	0.034342391	0.792719682	-0.076390614	0.058231559	0.990961567	0.92645425	1.059960411
NAFLD	GCST90274769	C-C motif chemokine 28 levels	Inverse variance weighted	41	0.011033902	0.01371058	0.420950819	-0.015838836	0.037906639	1.011095	0.984285939	1.03863426
NAFLD	GCST90274769	C-C motif chemokine 28 levels	MR Egger	41	0.004481664	0.030616608	0.884375325	-0.055526887	0.064490215	1.004491722	0.945986589	1.066615141
NAFLD	GCST90274769	C-C motif chemokine 28 levels	Weighted median	41	0.010908215	0.01782949	0.540665166	-0.024037586	0.045854015	1.010967926	0.976249016	1.046921565
NAFLD	GCST90274769	C-C motif chemokine 28 levels	Weighted mode	41	0.016835701	0.032213836	0.604119266	-0.046303417	0.079974819	1.01697822	0.95475223	1.08325979
NAFLD	GCST90274770	C-C motif chemokine 4 levels	Inverse variance weighted	26	0.006744651	0.017296024	0.69657069	-0.027155557	0.040644858	1.006767447	0.97320984	1.041482166
NAFLD	GCST90274770	C-C motif chemokine 4 levels	MR Egger	26	0.021678095	0.042238868	0.612485374	-0.061110085	0.104466276	1.021914772	0.940719675	1.110117955
NAFLD	GCST90274770	C-C motif chemokine 4 levels	Weighted median	26	0.018785977	0.023177064	0.417628902	-0.026641068	0.064213022	1.018963544	0.973710675	1.066319524
NAFLD	GCST90274770	C-C motif chemokine 4 levels	Weighted mode	26	0.031791267	0.037760432	0.407814718	-0.04221918	0.105801713	1.032302007	0.958659639	1.111601439
NAFLD	GCST90274771	Natural killer cell receptor 2B4 levels	Inverse variance weighted	31	0.00738849	0.015314699	0.629490331	-0.02262832	0.037405299	1.007415852	0.977625781	1.038113682
NAFLD	GCST90274771	Natural killer cell receptor 2B4 levels	MR Egger	31	0.010558846	0.031359401	0.738764323	-0.05090558	0.072023273	1.010614788	0.9503684	1.074680355
NAFLD	GCST90274771	Natural killer cell receptor 2B4 levels	Weighted median	31	0.017434639	0.02023777	0.388968162	-0.022231391	0.057100669	1.017587509	0.978013906	1.058762389
NAFLD	GCST90274771	Natural killer cell receptor 2B4 levels	Weighted mode	31	0.028683747	0.034705371	0.415049769	-0.03933878	0.096706275	1.029099088	0.961424942	1.101536777
NAFLD	GCST90274772	CD40L receptor levels	Inverse variance weighted	30	-0.015635676	0.015603474	0.316312792	-0.046218485	0.014947133	0.984485927	0.954833323	1.0150594
NAFLD	GCST90274772	CD40L receptor levels	MR Egger	30	-0.019733807	0.035251846	0.580070482	-0.088827424	0.049359811	0.98045963	0.915003467	1.050598299
NAFLD	GCST90274772	CD40L receptor levels	Weighted median	30	-0.025079171	0.020236086	0.215223634	-0.064741899	0.014583557	0.975232699	0.937309353	1.014690416
NAFLD	GCST90274772	CD40L receptor levels	Weighted mode	30	-0.031175181	0.033016069	0.352846657	-0.095886675	0.033536314	0.969305754	0.908566973	1.034104995
NAFLD	GCST90274773	T-cell surface glycoprotein CD5 levels	Inverse variance weighted	29	-0.009197201	0.016311745	0.572863604	-0.041168222	0.02277382	0.990844964	0.959667679	1.023035124
NAFLD	GCST90274773	T-cell surface glycoprotein CD5 levels	MR Egger	29	-0.015471282	0.039832875	0.700762276	-0.093543716	0.062601153	0.984647784	0.910698204	1.064602142
NAFLD	GCST90274773	T-cell surface glycoprotein CD5 levels	Weighted median	29	-0.008024159	0.02123632	0.705541464	-0.049647346	0.033599027	0.992007948	0.951564939	1.034169849
NAFLD	GCST90274773	T-cell surface glycoprotein CD5 levels	Weighted mode	29	-0.022414627	0.036071293	0.539364447	-0.093114362	0.048285108	0.977834714	0.9110893	1.049469825
NAFLD	GCST90274774	T-cell surface glycoprotein CD6 isoform levels	Inverse variance weighted	22	-0.001772279	0.018065303	0.921849689	-0.037180274	0.033635716	0.998229291	0.963502425	1.034207792
NAFLD	GCST90274774	T-cell surface glycoprotein CD6 isoform levels	MR Egger	22	-0.030509267	0.036781019	0.416621559	-0.102600064	0.041581531	0.969951444	0.902487838	1.042458151
NAFLD	GCST90274774	T-cell surface glycoprotein CD6 isoform levels	Weighted median	22	-0.000302471	0.023517399	0.989738229	-0.046396572	0.04579163	0.999697575	0.954663294	1.046856255
NAFLD	GCST90274774	T-cell surface glycoprotein CD6 isoform levels	Weighted mode	22	-0.000203495	0.036256565	0.995574768	-0.071266362	0.070859373	0.999796526	0.931213819	1.073430262
NAFLD	GCST90274775	CUB domain-containing protein 1 levels	Inverse variance weighted	34	0.007500119	0.014081929	0.594306385	-0.020100461	0.035100699	1.007528315	0.980100206	1.035724
NAFLD	GCST90274775	CUB domain-containing protein 1 levels	MR Egger	34	0.043923501	0.030714545	0.162393143	-0.016277007	0.10412401	1.044902418	0.983854748	1.109738065
NAFLD	GCST90274775	CUB domain-containing protein 1 levels	Weighted median	34	0.003225775	0.019046356	0.865510024	-0.034105084	0.040556633	1.003230983	0.966469939	1.041390285
NAFLD	GCST90274775	CUB domain-containing protein 1 levels	Weighted mode	34	0.041548447	0.035201392	0.24631639	-0.027446283	0.110543176	1.042423663	0.972926944	1.116884571
NAFLD	GCST90274776	Macrophage colony-stimulating factor 1 levels	Inverse variance weighted	44	0.001322901	0.013148097	0.919855754	-0.024447369	0.027093172	1.001323777	0.975849047	1.027463529
NAFLD	GCST90274776	Macrophage colony-stimulating factor 1 levels	MR Egger	44	-0.016491487	0.030311596	0.589273363	-0.075902215	0.042919241	0.983643753	0.92690684	1.043853591
NAFLD	GCST90274776	Macrophage colony-stimulating factor 1 levels	Weighted median	44	-0.000834963	0.017975879	0.962952303	-0.036067685	0.034397759	0.999165385	0.964575004	1.034996203
NAFLD	GCST90274776	Macrophage colony-stimulating factor 1 levels	Weighted mode	44	-0.01342356	0.032536735	0.681974261	-0.07719556	0.050348441	0.986666134	0.925708804	1.051637466
NAFLD	GCST90274777	Cystatin D levels	Inverse variance weighted	34	0.007788267	0.014786522	0.598392298	-0.021193317	0.03676985	1.007818674	0.979029683	1.037454224
NAFLD	GCST90274777	Cystatin D levels	MR Egger	34	0.004886909	0.031261422	0.876759737	-0.056385479	0.066159297	1.00489887	0.945174721	1.068396896
NAFLD	GCST90274777	Cystatin D levels	Weighted median	34	0.011664262	0.018561594	0.529736425	-0.024716462	0.048044986	1.011732555	0.975586489	1.049217854
NAFLD	GCST90274777	Cystatin D levels	Weighted mode	34	0.021873801	0.032661483	0.507700432	-0.042142705	0.085890306	1.022114786	0.958732955	1.08968679
NAFLD	GCST90274778	Fractalkine levels	Inverse variance weighted	32	0.012294236	0.016193179	0.447719098	-0.019444395	0.044032866	1.01237012	0.980743428	1.0450167
NAFLD	GCST90274778	Fractalkine levels	MR Egger	32	0.005145089	0.038568527	0.894766923	-0.070449224	0.080739403	1.005158348	0.93197506	1.084088349
NAFLD	GCST90274778	Fractalkine levels	Weighted median	32	0.021470854	0.02070867	0.299826731	-0.01911814	0.062059847	1.021703011	0.981063452	1.064026022
NAFLD	GCST90274778	Fractalkine levels	Weighted mode	32	0.031809905	0.03703434	0.396972403	-0.040777402	0.104397212	1.032321247	0.96004281	1.110041289
NAFLD	GCST90274779	C-X-C motif chemokine 1 levels	Inverse variance weighted	38	-0.011866446	0.013933908	0.394422981	-0.039176905	0.015444013	0.988203683	0.961580586	1.015563888
NAFLD	GCST90274779	C-X-C motif chemokine 1 levels	MR Egger	38	-0.013451637	0.028642078	0.641440325	-0.069590109	0.042686835	0.986638432	0.932776078	1.043611021
NAFLD	GCST90274779	C-X-C motif chemokine 1 levels	Weighted median	38	-0.018159848	0.019446439	0.350386837	-0.056274868	0.019955173	0.982004049	0.945279273	1.020155609
NAFLD	GCST90274779	C-X-C motif chemokine 1 levels	Weighted mode	38	-0.022782373	0.030650986	0.462003849	-0.082858305	0.03729356	0.977475186	0.920481565	1.03799769
NAFLD	GCST90274780	C-X-C motif chemokine 10 levels	Inverse variance weighted	39	0.000179957	0.014378203	0.990013978	-0.028001322	0.028361235	1.000179973	0.972387082	1.028767245
NAFLD	GCST90274780	C-X-C motif chemokine 10 levels	MR Egger	39	-0.016630356	0.034440108	0.632027607	-0.084132967	0.050872255	0.983507165	0.91930901	1.052188473
NAFLD	GCST90274780	C-X-C motif chemokine 10 levels	Weighted median	39	-0.004750465	0.018849371	0.801023693	-0.041695232	0.032194302	0.9952608	0.959162058	1.032718145
NAFLD	GCST90274780	C-X-C motif chemokine 10 levels	Weighted mode	39	-0.029503028	0.035761853	0.414528526	-0.09959626	0.040590203	0.970927937	0.905202811	1.041425245
NAFLD	GCST90274781	C-X-C motif chemokine 11 levels	Inverse variance weighted	36	0.004559703	0.014979196	0.760821365	-0.024799521	0.033918926	1.004570114	0.975505461	1.034500732
NAFLD	GCST90274781	C-X-C motif chemokine 11 levels	MR Egger	36	-0.026290792	0.034247441	0.447981059	-0.093415777	0.040834192	0.974051802	0.910814726	1.041679373
NAFLD	GCST90274781	C-X-C motif chemokine 11 levels	Weighted median	36	0.011112568	0.020807047	0.593288153	-0.029669243	0.051894379	1.011174542	0.970766568	1.05326449
NAFLD	GCST90274781	C-X-C motif chemokine 11 levels	Weighted mode	36	0.033104055	0.036072521	0.365052532	-0.037598085	0.103806196	1.033658091	0.963099947	1.109385431
NAFLD	GCST90274782	C-X-C motif chemokine 5 levels	Inverse variance weighted	39	-0.000434526	0.014223818	0.975629043	-0.02831321	0.027444157	0.999565568	0.972083853	1.027824216
NAFLD	GCST90274782	C-X-C motif chemokine 5 levels	MR Egger	39	0.001510723	0.030029026	0.960146945	-0.057346167	0.060367614	1.001511865	0.944267139	1.062226964
NAFLD	GCST90274782	C-X-C motif chemokine 5 levels	Weighted median	39	0.003821662	0.018384966	0.83533136	-0.032212872	0.039856196	1.003828974	0.968300437	1.040661112
NAFLD	GCST90274782	C-X-C motif chemokine 5 levels	Weighted mode	39	0.011094071	0.032542352	0.735047766	-0.052688939	0.07487708	1.011155838	0.948675063	1.077751665
NAFLD	GCST90274783	C-X-C motif chemokine 6 levels	Inverse variance weighted	37	-0.005523427	0.01420281	0.69735249	-0.033360934	0.02231408	0.994491799	0.967189405	1.022564901
NAFLD	GCST90274783	C-X-C motif chemokine 6 levels	MR Egger	37	0.000580558	0.027753432	0.983429545	-0.053816169	0.054977284	1.000580726	0.94760629	1.056516615
NAFLD	GCST90274783	C-X-C motif chemokine 6 levels	Weighted median	37	-0.012824308	0.019848819	0.518215038	-0.051727993	0.026079376	0.987257573	0.949587126	1.026422419
NAFLD	GCST90274783	C-X-C motif chemokine 6 levels	Weighted mode	37	-0.019473934	0.032122871	0.548164168	-0.082434761	0.043486892	0.980714458	0.920871513	1.044446304
NAFLD	GCST90274784	C-X-C motif chemokine 9 levels	Inverse variance weighted	35	-0.010223468	0.014117974	0.468976367	-0.037894697	0.01744776	0.989828614	0.962814323	1.017600862
NAFLD	GCST90274784	C-X-C motif chemokine 9 levels	MR Egger	35	-0.010077948	0.032651451	0.759526127	-0.074074792	0.053918896	0.989972664	0.928602239	1.055399001
NAFLD	GCST90274784	C-X-C motif chemokine 9 levels	Weighted median	35	-0.006389666	0.018985023	0.736445977	-0.043600311	0.03082098	0.993630705	0.957336518	1.031300864
NAFLD	GCST90274784	C-X-C motif chemokine 9 levels	Weighted mode	35	-0.009616016	0.029981868	0.750379822	-0.068380478	0.049148446	0.99043007	0.933905076	1.050376264
NAFLD	GCST90274785	Delta and Notch-like epidermal growth factor-related receptor levels	Inverse variance weighted	33	-0.003978268	0.015075024	0.791858535	-0.033525316	0.025568779	0.996029634	0.96703043	1.025898464
NAFLD	GCST90274785	Delta and Notch-like epidermal growth factor-related receptor levels	MR Egger	33	-0.0043094	0.031563469	0.892284155	-0.0661738	0.057555	0.995699872	0.935968179	1.059243527
NAFLD	GCST90274785	Delta and Notch-like epidermal growth factor-related receptor levels	Weighted median	33	-0.005327817	0.020197369	0.791943534	-0.044914659	0.034259025	0.994686351	0.956079071	1.034852625
NAFLD	GCST90274785	Delta and Notch-like epidermal growth factor-related receptor levels	Weighted mode	33	-0.014561062	0.035174222	0.681657926	-0.083502537	0.054380413	0.985544438	0.919888753	1.055886199
NAFLD	GCST90274786	Protein S100-A12 levels	Inverse variance weighted	39	-0.003485917	0.013993533	0.803276377	-0.030913242	0.023941408	0.996520152	0.969559687	1.024230305
NAFLD	GCST90274786	Protein S100-A12 levels	MR Egger	39	-0.00678337	0.029387276	0.818721021	-0.064382432	0.050815691	0.993239585	0.937646345	1.052128959
NAFLD	GCST90274786	Protein S100-A12 levels	Weighted median	39	-0.005804497	0.01818266	0.749550192	-0.041442511	0.029833518	0.994212317	0.959404489	1.030282996
NAFLD	GCST90274786	Protein S100-A12 levels	Weighted mode	39	-0.011360383	0.033596711	0.73711901	-0.077209937	0.054489172	0.988703903	0.925695496	1.056001041
NAFLD	GCST90274787	Fibroblast growth factor 19 levels	Inverse variance weighted	37	-0.009802165	0.014381692	0.495509361	-0.037990281	0.018385952	0.99024572	0.962722297	1.018556014
NAFLD	GCST90274787	Fibroblast growth factor 19 levels	MR Egger	37	-2.47E-05	0.031826407	0.999384051	-0.062404503	0.062355012	0.999975255	0.939502778	1.064340131
NAFLD	GCST90274787	Fibroblast growth factor 19 levels	Weighted median	37	-0.009185704	0.018836144	0.625788066	-0.046104547	0.027733139	0.990856356	0.954942121	1.028121282
NAFLD	GCST90274787	Fibroblast growth factor 19 levels	Weighted mode	37	0.015090506	0.03616686	0.678975783	-0.05579654	0.085977553	1.015204943	0.945731535	1.089781865
NAFLD	GCST90274788	Fibroblast growth factor 21 levels	Inverse variance weighted	33	0.000944505	0.014575943	0.948334125	-0.027624344	0.029513354	1.000944951	0.972753719	1.029953189
NAFLD	GCST90274788	Fibroblast growth factor 21 levels	MR Egger	33	0.011055434	0.029442642	0.709852816	-0.046652145	0.068763013	1.011116771	0.954419339	1.071182323
NAFLD	GCST90274788	Fibroblast growth factor 21 levels	Weighted median	33	-0.004208502	0.019857818	0.8321603	-0.043129824	0.034712821	0.995800342	0.957787038	1.035322343
NAFLD	GCST90274788	Fibroblast growth factor 21 levels	Weighted mode	33	-0.021630096	0.031884627	0.502403451	-0.084123964	0.040863773	0.978602157	0.919317287	1.041710187
NAFLD	GCST90274789	Fibroblast growth factor 23 levels	Inverse variance weighted	35	-0.010593847	0.014275454	0.45802537	-0.038573736	0.017386043	0.98946207	0.962160756	1.01753806
NAFLD	GCST90274789	Fibroblast growth factor 23 levels	MR Egger	35	0.002131094	0.037123571	0.954568436	-0.070631105	0.074893294	1.002133367	0.931805567	1.07776914
NAFLD	GCST90274789	Fibroblast growth factor 23 levels	Weighted median	35	-0.005837806	0.019114905	0.76005698	-0.043303019	0.031627407	0.994179201	0.957621169	1.032132868
NAFLD	GCST90274789	Fibroblast growth factor 23 levels	Weighted mode	35	0.006797519	0.035047693	0.847368765	-0.06189596	0.075490997	1.006820674	0.939980677	1.078413519
NAFLD	GCST90274790	Fibroblast growth factor 5 levels	Inverse variance weighted	44	-0.012745914	0.01442865	0.377033508	-0.041026069	0.015534241	0.987334971	0.959804108	1.015655524
NAFLD	GCST90274790	Fibroblast growth factor 5 levels	MR Egger	44	-0.01374503	0.030621871	0.655837887	-0.073763897	0.046273837	0.986349002	0.928890982	1.047361178
NAFLD	GCST90274790	Fibroblast growth factor 5 levels	Weighted median	44	-0.020216823	0.018868937	0.283974265	-0.057199939	0.016766293	0.979986166	0.944405227	1.016907636
NAFLD	GCST90274790	Fibroblast growth factor 5 levels	Weighted mode	44	-0.021735175	0.034883698	0.536525861	-0.090107223	0.046636872	0.978499332	0.913833196	1.047741476
NAFLD	GCST90274791	Fms-related tyrosine kinase 3 ligand levels	Inverse variance weighted	41	-0.000812148	0.01363175	0.952492004	-0.027530378	0.025906082	0.999188182	0.972845129	1.026244561
NAFLD	GCST90274791	Fms-related tyrosine kinase 3 ligand levels	MR Egger	41	-0.001321034	0.029624264	0.964659284	-0.059384593	0.056742524	0.998679838	0.942344281	1.058383267
NAFLD	GCST90274791	Fms-related tyrosine kinase 3 ligand levels	Weighted median	41	0.002079363	0.01803223	0.908196467	-0.033263807	0.037422534	1.002081527	0.96728335	1.038131574
NAFLD	GCST90274791	Fms-related tyrosine kinase 3 ligand levels	Weighted mode	41	0.016278012	0.032747951	0.621861193	-0.047907973	0.080463996	1.01641122	0.953221505	1.083789825
NAFLD	GCST90274792	Glial cell line-derived neurotrophic factor levels	Inverse variance weighted	34	-0.012974902	0.014043604	0.355537784	-0.040500365	0.014550562	0.98710891	0.960308814	1.014656936
NAFLD	GCST90274792	Glial cell line-derived neurotrophic factor levels	MR Egger	34	0.004854808	0.030022865	0.872555873	-0.053990006	0.063699623	1.004866612	0.947441575	1.065772217
NAFLD	GCST90274792	Glial cell line-derived neurotrophic factor levels	Weighted median	34	-0.018535099	0.019385911	0.339015728	-0.056531484	0.019461286	0.98163562	0.94503673	1.019651891
NAFLD	GCST90274792	Glial cell line-derived neurotrophic factor levels	Weighted mode	34	-0.031039632	0.032172403	0.341667089	-0.094097541	0.032018277	0.969437151	0.910193976	1.032536376
NAFLD	GCST90274793	Hepatocyte growth factor levels	Inverse variance weighted	34	-0.012488069	0.014703429	0.395697452	-0.04130679	0.016330651	0.987589583	0.95953471	1.016464725
NAFLD	GCST90274793	Hepatocyte growth factor levels	MR Egger	34	-0.039950572	0.034049223	0.249327932	-0.106687049	0.026785905	0.96083693	0.898806912	1.027147872
NAFLD	GCST90274793	Hepatocyte growth factor levels	Weighted median	34	-0.015805495	0.019188996	0.410124268	-0.053415927	0.021804936	0.984318756	0.947985637	1.022044401
NAFLD	GCST90274793	Hepatocyte growth factor levels	Weighted mode	34	-0.0375313	0.03355093	0.271372248	-0.103291123	0.028228523	0.96316427	0.901864382	1.028630724
NAFLD	GCST90274794	Interferon gamma levels	Inverse variance weighted	36	0.005850928	0.016635456	0.725052528	-0.026754566	0.038456422	1.005868078	0.973600167	1.039205441
NAFLD	GCST90274794	Interferon gamma levels	MR Egger	36	0.032690481	0.040565615	0.425920284	-0.046818125	0.112199086	1.033230685	0.954260938	1.118735563
NAFLD	GCST90274794	Interferon gamma levels	Weighted median	36	0.012440659	0.021495467	0.562752921	-0.029690457	0.054571776	1.012518366	0.970745975	1.056088275
NAFLD	GCST90274794	Interferon gamma levels	Weighted mode	36	-0.025438267	0.037776598	0.505123817	-0.0994804	0.048603865	0.974882559	0.905307694	1.049804404
NAFLD	GCST90274795	Interleukin-10 levels	Inverse variance weighted	37	-0.007447223	0.014285319	0.602143853	-0.035446448	0.020552002	0.992580439	0.96517442	1.020764649
NAFLD	GCST90274795	Interleukin-10 levels	MR Egger	37	-0.014363933	0.030394359	0.639442648	-0.073936877	0.04520901	0.985738736	0.928730316	1.046246513
NAFLD	GCST90274795	Interleukin-10 levels	Weighted median	37	-0.013656641	0.018700144	0.465209226	-0.050308923	0.02299564	0.986436187	0.950935613	1.023262078
NAFLD	GCST90274795	Interleukin-10 levels	Weighted mode	37	-0.038078432	0.034000925	0.27016271	-0.104720246	0.028563381	0.962637436	0.900576427	1.028975227
NAFLD	GCST90274796	Interleukin-10 receptor subunit alpha levels	Inverse variance weighted	36	0.001745634	0.016190966	0.914142178	-0.029988658	0.033479927	1.001747159	0.97045654	1.034046687
NAFLD	GCST90274796	Interleukin-10 receptor subunit alpha levels	MR Egger	36	0.015675308	0.0343406	0.650957815	-0.051632268	0.082982884	1.01579881	0.94967803	1.086523211
NAFLD	GCST90274796	Interleukin-10 receptor subunit alpha levels	Weighted median	36	0.012742092	0.02235632	0.568708345	-0.031076295	0.056560479	1.012823619	0.96940161	1.058190612
NAFLD	GCST90274796	Interleukin-10 receptor subunit alpha levels	Weighted mode	36	0.022132552	0.033120555	0.508362249	-0.042783735	0.087048839	1.022379294	0.958118576	1.09094996
NAFLD	GCST90274797	Interleukin-10 receptor subunit beta levels	Inverse variance weighted	37	-0.014881146	0.013620021	0.274572331	-0.041576388	0.011814095	0.985229031	0.959276056	1.011884157
NAFLD	GCST90274797	Interleukin-10 receptor subunit beta levels	MR Egger	37	-0.009418767	0.02958224	0.752079329	-0.067399957	0.048562424	0.990625451	0.934821238	1.0497609
NAFLD	GCST90274797	Interleukin-10 receptor subunit beta levels	Weighted median	37	-0.016770416	0.01741852	0.33565177	-0.050910715	0.017369882	0.983369424	0.95036352	1.017521616
NAFLD	GCST90274797	Interleukin-10 receptor subunit beta levels	Weighted mode	37	-0.018304656	0.027205854	0.505357745	-0.07162813	0.035018819	0.981861857	0.930876997	1.035639198
NAFLD	GCST90274798	Interleukin-12 subunit beta levels	Inverse variance weighted	27	-0.003446876	0.01669317	0.83641269	-0.03616549	0.029271738	0.996559057	0.964480668	1.029704366
NAFLD	GCST90274798	Interleukin-12 subunit beta levels	MR Egger	27	-0.003496846	0.03421764	0.919417779	-0.070563421	0.063569728	0.996509261	0.931868638	1.065633788
NAFLD	GCST90274798	Interleukin-12 subunit beta levels	Weighted median	27	-0.012556289	0.021852222	0.565561786	-0.055386644	0.030274066	0.987522212	0.946119266	1.030736985
NAFLD	GCST90274798	Interleukin-12 subunit beta levels	Weighted mode	27	-0.017267303	0.034345438	0.619369489	-0.084584361	0.050049754	0.982880922	0.918894133	1.051323403
NAFLD	GCST90274799	Interleukin-13 levels	Inverse variance weighted	36	0.007344336	0.016365424	0.653596508	-0.024731895	0.039420566	1.007371371	0.975571433	1.040207868
NAFLD	GCST90274799	Interleukin-13 levels	MR Egger	36	0.017758455	0.037868094	0.642094551	-0.056463009	0.091979919	1.017917074	0.945101444	1.096342806
NAFLD	GCST90274799	Interleukin-13 levels	Weighted median	36	0.018112733	0.02176413	0.405279879	-0.024544962	0.060770428	1.018277764	0.975753816	1.062654931
NAFLD	GCST90274799	Interleukin-13 levels	Weighted mode	36	0.03013857	0.037681327	0.429205963	-0.043716831	0.10399397	1.030597334	0.957224975	1.109593765
NAFLD	GCST90274800	Interleukin-15 receptor subunit alpha levels	Inverse variance weighted	29	0.00181096	0.017993628	0.919832663	-0.033456552	0.037078471	1.001812601	0.967096929	1.037774453
NAFLD	GCST90274800	Interleukin-15 receptor subunit alpha levels	MR Egger	29	-0.020904775	0.043902387	0.637787545	-0.106953452	0.065143903	0.979312215	0.898567498	1.067312603
NAFLD	GCST90274800	Interleukin-15 receptor subunit alpha levels	Weighted median	29	-0.014669599	0.023310764	0.529148886	-0.060358696	0.031019499	0.985437476	0.941426787	1.031505617
NAFLD	GCST90274800	Interleukin-15 receptor subunit alpha levels	Weighted mode	29	-0.025681371	0.038179228	0.506681826	-0.100512657	0.049149915	0.97464559	0.904373666	1.050377806
NAFLD	GCST90274801	Interleukin-17A levels	Inverse variance weighted	38	-0.010872771	0.016528062	0.51064287	-0.043267771	0.02152223	0.989186124	0.957654923	1.021755504
NAFLD	GCST90274801	Interleukin-17A levels	MR Egger	38	-0.006446615	0.040826127	0.875414722	-0.086465825	0.073572595	0.99357412	0.917166893	1.076346671
NAFLD	GCST90274801	Interleukin-17A levels	Weighted median	38	-0.01374787	0.021347162	0.5195664	-0.055588308	0.028092568	0.9863462	0.945928487	1.028490885
NAFLD	GCST90274801	Interleukin-17A levels	Weighted mode	38	-0.034999273	0.038648337	0.371016211	-0.110750014	0.040751468	0.965606119	0.895162499	1.041593205
NAFLD	GCST90274802	Interleukin-17C levels	Inverse variance weighted	35	0.001490407	0.017281474	0.931273232	-0.032381282	0.035362095	1.001491518	0.968137378	1.03599477
NAFLD	GCST90274802	Interleukin-17C levels	MR Egger	35	-0.002083695	0.037662895	0.956213245	-0.07590297	0.071735579	0.997918474	0.92690614	1.07437122
NAFLD	GCST90274802	Interleukin-17C levels	Weighted median	35	-0.001445187	0.022576245	0.948959398	-0.045694627	0.042804253	0.998555857	0.955333651	1.043733568
NAFLD	GCST90274802	Interleukin-17C levels	Weighted mode	35	-0.008361758	0.037637289	0.825513132	-0.082130845	0.065407328	0.991673104	0.921151422	1.067593797
NAFLD	GCST90274803	Interleukin-18 levels	Inverse variance weighted	46	-0.005431666	0.013125421	0.67900013	-0.031157492	0.02029416	0.994583059	0.969322901	1.020501486
NAFLD	GCST90274803	Interleukin-18 levels	MR Egger	46	0.007585756	0.02877798	0.793321973	-0.048819086	0.063990597	1.0076146	0.952353408	1.066082374
NAFLD	GCST90274803	Interleukin-18 levels	Weighted median	46	-0.004700773	0.017277801	0.785568112	-0.038565263	0.029163716	0.995310258	0.962168909	1.029593142
NAFLD	GCST90274803	Interleukin-18 levels	Weighted mode	46	0.024722026	0.029990558	0.41410185	-0.034059468	0.08350352	1.025030149	0.966514026	1.087089042
NAFLD	GCST90274804	interleukin-18 receptor 1 levels	Inverse variance weighted	29	8.49E-05	0.016840089	0.995977619	-0.032921678	0.033091471	1.0000849	0.967614342	1.033645083
NAFLD	GCST90274804	interleukin-18 receptor 1 levels	MR Egger	29	-0.032832447	0.038010262	0.395318435	-0.10733256	0.041667666	0.967700687	0.898226909	1.042547947
NAFLD	GCST90274804	interleukin-18 receptor 1 levels	Weighted median	29	-0.01129843	0.02191359	0.606140734	-0.054249066	0.031652206	0.988765158	0.947196163	1.032158465
NAFLD	GCST90274804	interleukin-18 receptor 1 levels	Weighted mode	29	-0.033196112	0.037634774	0.385254453	-0.106960269	0.040568044	0.967348832	0.898561373	1.041402169
NAFLD	GCST90274805	Interleukin-1-alpha levels	Inverse variance weighted	39	0.011842164	0.016128641	0.462807387	-0.019769973	0.043454301	1.01191256	0.980424171	1.044412264
NAFLD	GCST90274805	Interleukin-1-alpha levels	MR Egger	39	0.042507606	0.039266334	0.286014876	-0.034454409	0.119469621	1.043423993	0.966132386	1.126899009
NAFLD	GCST90274805	Interleukin-1-alpha levels	Weighted median	39	0.019972194	0.021552401	0.354092331	-0.022270511	0.0622149	1.020172973	0.977975646	1.064191015
NAFLD	GCST90274805	Interleukin-1-alpha levels	Weighted mode	39	0.025015717	0.035658158	0.487239004	-0.044874273	0.094905708	1.025331236	0.956117684	1.099555171
NAFLD	GCST90274806	Interleukin-2 levels	Inverse variance weighted	26	0.009778676	0.019590201	0.61766553	-0.028618117	0.04817547	1.009826644	0.971787502	1.04935477
NAFLD	GCST90274806	Interleukin-2 levels	MR Egger	26	0.005948736	0.051673357	0.909306268	-0.095331045	0.107228516	1.005966464	0.909071941	1.113188607
NAFLD	GCST90274806	Interleukin-2 levels	Weighted median	26	0.024247864	0.025594624	0.343444586	-0.025917598	0.074413327	1.024544234	0.97441538	1.07725197
NAFLD	GCST90274806	Interleukin-2 levels	Weighted mode	26	0.0370373	0.045510037	0.423428082	-0.052162372	0.126236973	1.037731728	0.949174735	1.134550994
NAFLD	GCST90274807	Interleukin-20 levels	Inverse variance weighted	36	-0.011397402	0.01653183	0.490557956	-0.043799789	0.021004985	0.988667303	0.95714557	1.021227143
NAFLD	GCST90274807	Interleukin-20 levels	MR Egger	36	-0.008381884	0.041436423	0.840901052	-0.089597273	0.072833506	0.991653146	0.914299324	1.075551449
NAFLD	GCST90274807	Interleukin-20 levels	Weighted median	36	-0.014813757	0.020807032	0.476490061	-0.05559554	0.025968026	0.985295427	0.945921646	1.026308133
NAFLD	GCST90274807	Interleukin-20 levels	Weighted mode	36	-0.01847039	0.040843629	0.653899464	-0.098523903	0.061583123	0.981699142	0.906174032	1.063518896
NAFLD	GCST90274808	Interleukin-20 receptor subunit alpha levels	Inverse variance weighted	38	0.010559713	0.016275872	0.516470549	-0.021340996	0.042460422	1.010615663	0.978885112	1.043374761
NAFLD	GCST90274808	Interleukin-20 receptor subunit alpha levels	MR Egger	38	0.005292768	0.036845911	0.88658108	-0.066925217	0.077510754	1.0053068	0.935265141	1.080593853
NAFLD	GCST90274808	Interleukin-20 receptor subunit alpha levels	Weighted median	38	0.014584493	0.021644823	0.500432288	-0.027839361	0.057008346	1.014691365	0.972544583	1.058664646
NAFLD	GCST90274808	Interleukin-20 receptor subunit alpha levels	Weighted mode	38	0.019874316	0.035213119	0.57588711	-0.049143397	0.088892029	1.020073125	0.9520446	1.092962642
NAFLD	GCST90274809	Interleukin-22 receptor subunit alpha-1 levels	Inverse variance weighted	38	0.015182632	0.01596014	0.341460009	-0.016099241	0.046464506	1.015298474	0.984029659	1.047560897
NAFLD	GCST90274809	Interleukin-22 receptor subunit alpha-1 levels	MR Egger	38	0.034074163	0.035574861	0.344544308	-0.035652564	0.103800891	1.034661338	0.964975502	1.109379545
NAFLD	GCST90274809	Interleukin-22 receptor subunit alpha-1 levels	Weighted median	38	0.031520673	0.021014723	0.133631796	-0.009668183	0.072709529	1.03202271	0.990378403	1.075418114
NAFLD	GCST90274809	Interleukin-22 receptor subunit alpha-1 levels	Weighted mode	38	0.043860925	0.034325652	0.209283068	-0.023417353	0.111139202	1.044837034	0.976854705	1.117550462
NAFLD	GCST90274810	Interleukin-24 levels	Inverse variance weighted	38	0.003987601	0.016820094	0.812599682	-0.028979784	0.036954985	1.003995562	0.971436103	1.037646311
NAFLD	GCST90274810	Interleukin-24 levels	MR Egger	38	-0.004901447	0.042363567	0.908533624	-0.087934038	0.078131144	0.995110546	0.915821285	1.08126445
NAFLD	GCST90274810	Interleukin-24 levels	Weighted median	38	-0.011964431	0.021258777	0.573571354	-0.053631635	0.029702772	0.988106858	0.947781172	1.0301483
NAFLD	GCST90274810	Interleukin-24 levels	Weighted mode	38	-0.025846801	0.043725964	0.558041654	-0.11154969	0.059856089	0.974484368	0.894446945	1.061683747
NAFLD	GCST90274811	Interleukin-2 receptor subunit beta levels	Inverse variance weighted	30	-0.008003043	0.019203801	0.676866659	-0.045642493	0.029636407	0.992028896	0.955383457	1.030079936
NAFLD	GCST90274811	Interleukin-2 receptor subunit beta levels	MR Egger	30	0.008791618	0.055121413	0.87442346	-0.099246352	0.116829588	1.008830378	0.905519604	1.123927883
NAFLD	GCST90274811	Interleukin-2 receptor subunit beta levels	Weighted median	30	-0.018736547	0.025603663	0.464295737	-0.068919727	0.031446632	0.981437891	0.933401604	1.031946302
NAFLD	GCST90274811	Interleukin-2 receptor subunit beta levels	Weighted mode	30	-0.033584001	0.043231412	0.443542429	-0.118317568	0.051149566	0.966973681	0.888413876	1.052480297
NAFLD	GCST90274812	Interleukin-33 levels	Inverse variance weighted	32	0.004367028	0.017959298	0.807879506	-0.030833197	0.039567253	1.004376578	0.969637298	1.040360464
NAFLD	GCST90274812	Interleukin-33 levels	MR Egger	32	0.006713364	0.042306747	0.874981997	-0.07620786	0.089634588	1.006735949	0.926623579	1.093774533
NAFLD	GCST90274812	Interleukin-33 levels	Weighted median	32	0.003225555	0.023571573	0.891156551	-0.042974728	0.049425839	1.003230763	0.957935599	1.050667671
NAFLD	GCST90274812	Interleukin-33 levels	Weighted mode	32	0.003225586	0.040247547	0.936638153	-0.075659606	0.082110777	1.003230794	0.927131743	1.085576061
NAFLD	GCST90274813	Interleukin-4 levels	Inverse variance weighted	34	-0.007371471	0.016572791	0.656468922	-0.039854141	0.025111198	0.992655632	0.96092959	1.02542914
NAFLD	GCST90274813	Interleukin-4 levels	MR Egger	34	-0.028246704	0.035785689	0.435729146	-0.098386655	0.041893247	0.972148504	0.906298411	1.042783153
NAFLD	GCST90274813	Interleukin-4 levels	Weighted median	34	-0.011365347	0.021513716	0.597302386	-0.053532232	0.030801537	0.988698994	0.947875389	1.031280812
NAFLD	GCST90274813	Interleukin-4 levels	Weighted mode	34	-0.009313441	0.035470558	0.794515682	-0.078835734	0.060208851	0.990729794	0.924191725	1.062058336
NAFLD	GCST90274814	Interleukin-5 levels	Inverse variance weighted	36	0.000837009	0.015675809	0.957417235	-0.029887577	0.031561594	1.000837359	0.970554641	1.032064943
NAFLD	GCST90274814	Interleukin-5 levels	MR Egger	36	0.002052038	0.032846474	0.950551494	-0.06232705	0.066431127	1.002054145	0.939575548	1.068687357
NAFLD	GCST90274814	Interleukin-5 levels	Weighted median	36	0.005786164	0.020256898	0.775154473	-0.033917356	0.045489684	1.005802936	0.96665139	1.046540209
NAFLD	GCST90274814	Interleukin-5 levels	Weighted mode	36	0.016190476	0.035185869	0.64826067	-0.052773827	0.085154779	1.016322252	0.948594535	1.08888559
NAFLD	GCST90274815	Interleukin-6 levels	Inverse variance weighted	35	0.004283493	0.014422139	0.766460285	-0.0239839	0.032550886	1.00429268	0.976301428	1.033086462
NAFLD	GCST90274815	Interleukin-6 levels	MR Egger	35	0.004391816	0.032327186	0.89276112	-0.058969468	0.0677531	1.004401474	0.942735552	1.070101068
NAFLD	GCST90274815	Interleukin-6 levels	Weighted median	35	0.003753071	0.018971861	0.843183514	-0.033431777	0.040937919	1.003760123	0.967120889	1.041787429
NAFLD	GCST90274815	Interleukin-6 levels	Weighted mode	35	-0.001222746	0.030658129	0.968419479	-0.061312679	0.058867187	0.998778001	0.94052911	1.060634365
NAFLD	GCST90274816	Interleukin-7 levels	Inverse variance weighted	34	-0.008646537	0.016280441	0.595349682	-0.040556201	0.023263126	0.991390736	0.960255196	1.023535823
NAFLD	GCST90274816	Interleukin-7 levels	MR Egger	34	0.015370122	0.040827612	0.709056744	-0.064651996	0.095392241	1.01548885	0.937393623	1.100090271
NAFLD	GCST90274816	Interleukin-7 levels	Weighted median	34	-0.012450365	0.021797913	0.567882829	-0.055174274	0.030273544	0.98762682	0.946320215	1.030736448
NAFLD	GCST90274816	Interleukin-7 levels	Weighted mode	34	0.028061634	0.041140604	0.499941338	-0.052573949	0.108697217	1.02845907	0.948784157	1.114824749
NAFLD	GCST90274817	Interleukin-8 levels	Inverse variance weighted	31	0.004199778	0.015630173	0.788163007	-0.026435361	0.034834916	1.004208609	0.973910995	1.035448759
NAFLD	GCST90274817	Interleukin-8 levels	MR Egger	31	-0.001266064	0.037607272	0.973374611	-0.074976317	0.072444189	0.998734737	0.927765458	1.0751328
NAFLD	GCST90274817	Interleukin-8 levels	Weighted median	31	0.002662363	0.020989661	0.899065736	-0.038477373	0.043802099	1.00266591	0.962253478	1.044775572
NAFLD	GCST90274817	Interleukin-8 levels	Weighted mode	31	0.006659663	0.034760527	0.849356624	-0.061470969	0.074790295	1.006681888	0.940380245	1.077658137
NAFLD	GCST90274818	Latency-associated peptide transforming growth factor beta 1 levels	Inverse variance weighted	30	0.005288701	0.015427324	0.731738493	-0.024948854	0.035526256	1.00530271	0.975359796	1.036164853
NAFLD	GCST90274818	Latency-associated peptide transforming growth factor beta 1 levels	MR Egger	30	0.006989392	0.0351505	0.843823249	-0.061905588	0.075884372	1.007013875	0.939971627	1.078837823
NAFLD	GCST90274818	Latency-associated peptide transforming growth factor beta 1 levels	Weighted median	30	0.01104717	0.019985838	0.580434678	-0.028125072	0.050219412	1.011108415	0.972266756	1.051501783
NAFLD	GCST90274818	Latency-associated peptide transforming growth factor beta 1 levels	Weighted mode	30	0.03214304	0.034817572	0.363528932	-0.036099402	0.100385482	1.032665207	0.964544411	1.105597023
NAFLD	GCST90274819	Leukemia inhibitory factor levels	Inverse variance weighted	39	0.002496	0.015849286	0.874863884	-0.028568601	0.033560601	1.002499117	0.971835623	1.034130111
NAFLD	GCST90274819	Leukemia inhibitory factor levels	MR Egger	39	0.019191816	0.036440064	0.601567548	-0.05223071	0.090614342	1.019377163	0.949109872	1.094846688
NAFLD	GCST90274819	Leukemia inhibitory factor levels	Weighted median	39	0.002988402	0.020602471	0.884670895	-0.037392442	0.043369246	1.002992871	0.963298022	1.044323435
NAFLD	GCST90274819	Leukemia inhibitory factor levels	Weighted mode	39	-0.02208289	0.035409164	0.536583993	-0.091484851	0.047319072	0.978159152	0.91257514	1.048456489
NAFLD	GCST90274820	Leukemia inhibitory factor receptor levels	Inverse variance weighted	35	-0.002865573	0.015706508	0.855233575	-0.033650329	0.027919183	0.997138529	0.966909546	1.028312576
NAFLD	GCST90274820	Leukemia inhibitory factor receptor levels	MR Egger	35	0.00244983	0.035942417	0.9460697	-0.067997306	0.072896967	1.002452834	0.93426299	1.075619707
NAFLD	GCST90274820	Leukemia inhibitory factor receptor levels	Weighted median	35	-0.01132456	0.019733852	0.566059406	-0.050002909	0.02735379	0.988739322	0.951226657	1.027731339
NAFLD	GCST90274820	Leukemia inhibitory factor receptor levels	Weighted mode	35	-0.015375499	0.036974944	0.680143335	-0.087846389	0.057095392	0.984742101	0.915901559	1.058756802
NAFLD	GCST90274821	Monocyte chemoattractant protein-1 levels	Inverse variance weighted	32	0.005104563	0.015742343	0.745743567	-0.025750429	0.035959554	1.005117613	0.974578286	1.036613919
NAFLD	GCST90274821	Monocyte chemoattractant protein-1 levels	MR Egger	32	0.008943751	0.038713395	0.818863993	-0.066934504	0.084822006	1.008983865	0.935256455	1.088523298
NAFLD	GCST90274821	Monocyte chemoattractant protein-1 levels	Weighted median	32	0.001560344	0.020448119	0.939174499	-0.038517969	0.041638657	1.001561562	0.962214414	1.042517704
NAFLD	GCST90274821	Monocyte chemoattractant protein-1 levels	Weighted mode	32	-0.00118404	0.032945866	0.971561473	-0.065757937	0.063389858	0.998816661	0.936357495	1.065442129
NAFLD	GCST90274822	Monocyte chemoattractant protein 2 levels	Inverse variance weighted	37	0.002677425	0.014152482	0.849948502	-0.02506144	0.03041629	1.002681013	0.975249991	1.030883591
NAFLD	GCST90274822	Monocyte chemoattractant protein 2 levels	MR Egger	37	-0.000450863	0.031712927	0.988737578	-0.0626082	0.061706473	0.999549238	0.939311424	1.063650089
NAFLD	GCST90274822	Monocyte chemoattractant protein 2 levels	Weighted median	37	0.005198631	0.019511867	0.789904739	-0.033044629	0.043441891	1.005212167	0.96749538	1.044399304
NAFLD	GCST90274822	Monocyte chemoattractant protein 2 levels	Weighted mode	37	0.038054905	0.035060452	0.284955988	-0.030663581	0.106773392	1.038788266	0.969801778	1.112682083
NAFLD	GCST90274823	Monocyte chemoattractant protein-3 levels	Inverse variance weighted	26	-0.001841069	0.019685069	0.925485583	-0.040423804	0.036741667	0.998160625	0.960382339	1.037424985
NAFLD	GCST90274823	Monocyte chemoattractant protein-3 levels	MR Egger	26	-0.022764933	0.044884392	0.616650126	-0.110738342	0.065208475	0.977492233	0.895172948	1.067381523
NAFLD	GCST90274823	Monocyte chemoattractant protein-3 levels	Weighted median	26	0.001138287	0.026367458	0.965565913	-0.050541931	0.052818505	1.001138935	0.950714063	1.054238288
NAFLD	GCST90274823	Monocyte chemoattractant protein-3 levels	Weighted mode	26	0.000785642	0.041227834	0.984947618	-0.080020913	0.081592197	1.000785951	0.923097042	1.085013248
NAFLD	GCST90274824	Monocyte chemoattractant protein-4 levels	Inverse variance weighted	35	0.006492284	0.014389911	0.651867619	-0.021711941	0.034696509	1.006513405	0.978522067	1.035305455
NAFLD	GCST90274824	Monocyte chemoattractant protein-4 levels	MR Egger	35	0.015832933	0.031944157	0.623430344	-0.046777616	0.078443481	1.015958938	0.954299595	1.081602222
NAFLD	GCST90274824	Monocyte chemoattractant protein-4 levels	Weighted median	35	0.0127815	0.019503545	0.512247317	-0.025445447	0.051008447	1.012863533	0.97487556	1.052331783
NAFLD	GCST90274824	Monocyte chemoattractant protein-4 levels	Weighted mode	35	0.026360718	0.032543371	0.423563077	-0.037424289	0.090145725	1.026711235	0.963267345	1.094333744
NAFLD	GCST90274825	Macrophage inflammatory protein 1a levels	Inverse variance weighted	38	-0.011589011	0.014555609	0.425922369	-0.040118006	0.016939983	0.988477882	0.960676067	1.017084278
NAFLD	GCST90274825	Macrophage inflammatory protein 1a levels	MR Egger	38	-0.014246512	0.033979389	0.677510748	-0.080846114	0.052353091	0.98585449	0.922335615	1.053747745
NAFLD	GCST90274825	Macrophage inflammatory protein 1a levels	Weighted median	38	-0.019202941	0.019517832	0.325181169	-0.057457892	0.01905201	0.980980261	0.944161646	1.019234658
NAFLD	GCST90274825	Macrophage inflammatory protein 1a levels	Weighted mode	38	-0.031623833	0.032010758	0.329612165	-0.09436492	0.031117253	0.968870971	0.909950643	1.031606456
NAFLD	GCST90274826	Matrix metalloproteinase-1 levels	Inverse variance weighted	31	-6.49E-05	0.015929215	0.996751313	-0.03128612	0.031156404	0.999935144	0.969198226	1.031646845
NAFLD	GCST90274826	Matrix metalloproteinase-1 levels	MR Egger	31	-0.007020044	0.036045628	0.846943216	-0.077669476	0.063629387	0.993004539	0.9252702	1.065697364
NAFLD	GCST90274826	Matrix metalloproteinase-1 levels	Weighted median	31	-0.006034856	0.021264852	0.776567599	-0.047713966	0.035644255	0.993983318	0.953406455	1.036287127
NAFLD	GCST90274826	Matrix metalloproteinase-1 levels	Weighted mode	31	-0.020125467	0.034161057	0.560181433	-0.08708114	0.046830205	0.980075698	0.91660272	1.047944058
NAFLD	GCST90274827	Matrix metalloproteinase-10 levels	Inverse variance weighted	33	0.006139154	0.015204891	0.686387869	-0.023662431	0.03594074	1.006158038	0.976615329	1.036594416
NAFLD	GCST90274827	Matrix metalloproteinase-10 levels	MR Egger	33	0.007640429	0.035137178	0.829285885	-0.061228439	0.076509297	1.007669692	0.940608344	1.079512227
NAFLD	GCST90274827	Matrix metalloproteinase-10 levels	Weighted median	33	0.007612903	0.019880265	0.701765959	-0.031352417	0.046578223	1.007641955	0.969133974	1.047680028
NAFLD	GCST90274827	Matrix metalloproteinase-10 levels	Weighted mode	33	-0.001720942	0.036791901	0.962983234	-0.073833069	0.070391184	0.998280538	0.928826731	1.072927812
NAFLD	GCST90274828	Neurturin levels	Inverse variance weighted	35	-0.003541276	0.016390847	0.828947191	-0.035667337	0.028584785	0.996464987	0.964961247	1.028997251
NAFLD	GCST90274828	Neurturin levels	MR Egger	35	0.013174072	0.038103183	0.731727159	-0.061508167	0.087856311	1.013261233	0.940345266	1.091831227
NAFLD	GCST90274828	Neurturin levels	Weighted median	35	-0.014641221	0.022076298	0.507196073	-0.057910766	0.028628323	0.98546544	0.943734157	1.029042052
NAFLD	GCST90274828	Neurturin levels	Weighted mode	35	-0.025774712	0.037523646	0.496809093	-0.099321057	0.047771634	0.97455462	0.905451959	1.048931087
NAFLD	GCST90274829	Neurotrophin-3 levels	Inverse variance weighted	38	0.009709695	0.014611325	0.506349776	-0.018928501	0.038347891	1.009756987	0.981249518	1.039092661
NAFLD	GCST90274829	Neurotrophin-3 levels	MR Egger	38	0.000585481	0.035967253	0.987102348	-0.069910335	0.071081298	1.000585653	0.932477427	1.073668509
NAFLD	GCST90274829	Neurotrophin-3 levels	Weighted median	38	0.017814553	0.019900079	0.370680115	-0.021189601	0.056818707	1.017974179	0.979033321	1.058463901
NAFLD	GCST90274829	Neurotrophin-3 levels	Weighted mode	38	0.038534353	0.033589517	0.258657662	-0.0273011	0.104369806	1.03928643	0.973068206	1.110010868
NAFLD	GCST90274830	Osteoprotegerin levels	Inverse variance weighted	38	0.006751665	0.013661883	0.621166856	-0.020025625	0.033528956	1.006774509	0.980173556	1.034097386
NAFLD	GCST90274830	Osteoprotegerin levels	MR Egger	38	0.022877953	0.031854819	0.47727283	-0.039557493	0.085313399	1.023141661	0.96121469	1.089058324
NAFLD	GCST90274830	Osteoprotegerin levels	Weighted median	38	0.002842289	0.019029325	0.881266722	-0.034455187	0.040139765	1.002846332	0.966131634	1.040956253
NAFLD	GCST90274830	Osteoprotegerin levels	Weighted mode	38	0.026645646	0.031908144	0.409036251	-0.035894317	0.089185609	1.027003816	0.964742245	1.093283561
NAFLD	GCST90274831	Oncostatin-M levels	Inverse variance weighted	46	0.004173809	0.012941144	0.747056952	-0.021190833	0.029538452	1.004182532	0.979032115	1.029979039
NAFLD	GCST90274831	Oncostatin-M levels	MR Egger	46	-0.014269042	0.029657748	0.632812709	-0.072398228	0.043860144	0.985832278	0.930160406	1.044836218
NAFLD	GCST90274831	Oncostatin-M levels	Weighted median	46	0.009873077	0.016923041	0.559617094	-0.023296084	0.043042239	1.009921977	0.976973175	1.04398199
NAFLD	GCST90274831	Oncostatin-M levels	Weighted mode	46	0.013390125	0.032074824	0.678323256	-0.04947653	0.07625678	1.013480174	0.951727495	1.079239666
NAFLD	GCST90274832	Programmed cell death 1 ligand 1 levels	Inverse variance weighted	36	0.008693626	0.014335817	0.544231279	-0.019404575	0.036791826	1.008731525	0.980782482	1.037477023
NAFLD	GCST90274832	Programmed cell death 1 ligand 1 levels	MR Egger	36	0.006440997	0.029602621	0.829055361	-0.05158014	0.064462133	1.006461784	0.949727536	1.066585189
NAFLD	GCST90274832	Programmed cell death 1 ligand 1 levels	Weighted median	36	0.019893117	0.018449771	0.280930634	-0.016268434	0.056054667	1.020092303	0.983863182	1.057655501
NAFLD	GCST90274832	Programmed cell death 1 ligand 1 levels	Weighted mode	36	0.02757561	0.030471556	0.37167289	-0.03214864	0.08729986	1.027959336	0.968362634	1.091223845
NAFLD	GCST90274833	Stem cell factor levels	Inverse variance weighted	34	0.008370458	0.014117787	0.553247032	-0.019300404	0.036041319	1.008405588	0.980884656	1.036698681
NAFLD	GCST90274833	Stem cell factor levels	MR Egger	34	0.007546143	0.030810823	0.808083298	-0.05284307	0.067935355	1.007574687	0.948528854	1.070296117
NAFLD	GCST90274833	Stem cell factor levels	Weighted median	34	0.01466206	0.018964592	0.439446555	-0.022508541	0.051832661	1.014770075	0.977742886	1.053199486
NAFLD	GCST90274833	Stem cell factor levels	Weighted mode	34	0.026483072	0.033310919	0.432279117	-0.038806329	0.091772474	1.026836865	0.96193699	1.096115399
NAFLD	GCST90274834	SIR2-like protein 2 levels	Inverse variance weighted	36	0.003022204	0.014917392	0.839450827	-0.026215884	0.032260291	1.003026775	0.974124769	1.032786296
NAFLD	GCST90274834	SIR2-like protein 2 levels	MR Egger	36	-0.028018082	0.036337004	0.445995859	-0.09923861	0.043202445	0.972370784	0.905526615	1.044149256
NAFLD	GCST90274834	SIR2-like protein 2 levels	Weighted median	36	0.005668381	0.019517171	0.771486954	-0.032585274	0.043922035	1.005684476	0.967939906	1.044900886
NAFLD	GCST90274834	SIR2-like protein 2 levels	Weighted mode	36	0.011259945	0.035284143	0.751530907	-0.057896976	0.080416866	1.011323577	0.943747171	1.083738748
NAFLD	GCST90274835	Signaling lymphocytic activation molecule levels	Inverse variance weighted	32	0.011745585	0.015636309	0.452548089	-0.01890158	0.04239275	1.011814835	0.981275934	1.043304156
NAFLD	GCST90274835	Signaling lymphocytic activation molecule levels	MR Egger	32	0.010023313	0.034239269	0.771733755	-0.057085655	0.07713228	1.010073714	0.944513164	1.080184954
NAFLD	GCST90274835	Signaling lymphocytic activation molecule levels	Weighted median	32	0.011119536	0.021120112	0.598547514	-0.030275883	0.052514956	1.011181588	0.970177841	1.053918325
NAFLD	GCST90274835	Signaling lymphocytic activation molecule levels	Weighted mode	32	0.034456126	0.035243692	0.335813887	-0.034621511	0.103533763	1.035056615	0.965970956	1.109083239
NAFLD	GCST90274836	Sulfotransferase 1A1 levels	Inverse variance weighted	33	-0.000691763	0.017985403	0.969318975	-0.035943152	0.034559627	0.999308477	0.964695133	1.03516375
NAFLD	GCST90274836	Sulfotransferase 1A1 levels	MR Egger	33	-0.033949031	0.042089509	0.426047034	-0.116444469	0.048546406	0.966620771	0.890079523	1.049744085
NAFLD	GCST90274836	Sulfotransferase 1A1 levels	Weighted median	33	0.002344698	0.023344028	0.919994192	-0.043409596	0.048098993	1.002347449	0.957519114	1.049274521
NAFLD	GCST90274836	Sulfotransferase 1A1 levels	Weighted mode	33	0.032226745	0.041156844	0.439370589	-0.048440669	0.112894158	1.03275165	0.952713863	1.119513435
NAFLD	GCST90274837	STAM binding protein levels	Inverse variance weighted	34	0.00083585	0.015184407	0.956101313	-0.028925587	0.030597288	1.0008362	0.971488753	1.031070196
NAFLD	GCST90274837	STAM binding protein levels	MR Egger	34	-0.021548144	0.036528118	0.559396635	-0.093143255	0.050046967	0.978682359	0.911062977	1.051320472
NAFLD	GCST90274837	STAM binding protein levels	Weighted median	34	-0.002376918	0.019967568	0.905244504	-0.041513351	0.036759515	0.997625905	0.959336527	1.037443501
NAFLD	GCST90274837	STAM binding protein levels	Weighted mode	34	-0.011719613	0.03427381	0.734563602	-0.078896281	0.055457055	0.988348794	0.92413577	1.057023622
NAFLD	GCST90274838	Transforming growth factor-alpha levels	Inverse variance weighted	43	-0.006552543	0.013070245	0.616136938	-0.032170224	0.019065139	0.993468879	0.968341733	1.019248039
NAFLD	GCST90274838	Transforming growth factor-alpha levels	MR Egger	43	0.004690996	0.029531913	0.874570878	-0.053191553	0.062573545	1.004702016	0.948198365	1.064572751
NAFLD	GCST90274838	Transforming growth factor-alpha levels	Weighted median	43	-0.00613947	0.017357657	0.723560849	-0.040160477	0.027881537	0.993879338	0.960635267	1.028273865
NAFLD	GCST90274838	Transforming growth factor-alpha levels	Weighted mode	43	-0.000412861	0.029385601	0.988856808	-0.058008638	0.057182917	0.999587224	0.943641796	1.058849474
NAFLD	GCST90274839	Tumor necrosis factor levels	Inverse variance weighted	34	0.005252447	0.016623102	0.752023184	-0.027328833	0.037833728	1.005266266	0.973041221	1.038558535
NAFLD	GCST90274839	Tumor necrosis factor levels	MR Egger	34	-0.003127088	0.036439887	0.932148207	-0.074549267	0.068295092	0.996877797	0.928161745	1.070681211
NAFLD	GCST90274839	Tumor necrosis factor levels	Weighted median	34	0.003835288	0.021152662	0.856120601	-0.03762393	0.045294505	1.003842652	0.963075057	1.046335966
NAFLD	GCST90274839	Tumor necrosis factor levels	Weighted mode	34	0.003741886	0.036738243	0.919490043	-0.068265071	0.075748843	1.003748896	0.934012861	1.078691619
NAFLD	GCST90274840	TNF-beta levels	Inverse variance weighted	37	0.00333195	0.016876776	0.843492553	-0.029746532	0.036410431	1.003337507	0.970691542	1.037081409
NAFLD	GCST90274840	TNF-beta levels	MR Egger	37	0.004854645	0.047432098	0.919063532	-0.088112268	0.097821558	1.004866448	0.915658072	1.102765988
NAFLD	GCST90274840	TNF-beta levels	Weighted median	37	0.002715387	0.021462724	0.899323146	-0.039351552	0.044782327	1.002719077	0.961412663	1.045800192
NAFLD	GCST90274840	TNF-beta levels	Weighted mode	37	-0.007444529	0.041810346	0.85967818	-0.089392808	0.07450375	0.992583113	0.914486285	1.077349383
NAFLD	GCST90274841	Tumor necrosis factor receptor superfamily member 9 levels	Inverse variance weighted	34	-0.005412116	0.017203366	0.753068152	-0.039130714	0.028306481	0.994602503	0.961625003	1.028710917
NAFLD	GCST90274841	Tumor necrosis factor receptor superfamily member 9 levels	MR Egger	34	-0.010545976	0.039455497	0.790962705	-0.08787875	0.066786799	0.989509438	0.915871919	1.069067528
NAFLD	GCST90274841	Tumor necrosis factor receptor superfamily member 9 levels	Weighted median	34	-0.015077084	0.022369404	0.50030832	-0.058921116	0.028766948	0.985036006	0.942781137	1.029184713
NAFLD	GCST90274841	Tumor necrosis factor receptor superfamily member 9 levels	Weighted mode	34	-0.024410082	0.040329566	0.549142941	-0.103456031	0.054635867	0.975885435	0.90171567	1.056155963
NAFLD	GCST90274842	Tumor necrosis factor ligand superfamily member 14 levels	Inverse variance weighted	42	-0.016388897	0.015152577	0.279434153	-0.046087948	0.013310155	0.983744671	0.954957972	1.01339913
NAFLD	GCST90274842	Tumor necrosis factor ligand superfamily member 14 levels	MR Egger	42	-0.012025075	0.033549826	0.721910564	-0.077782734	0.053732584	0.988046937	0.925165411	1.055202387
NAFLD	GCST90274842	Tumor necrosis factor ligand superfamily member 14 levels	Weighted median	42	-0.035822819	0.020188219	0.075990104	-0.075391729	0.00374609	0.964811224	0.927380134	1.003753115
NAFLD	GCST90274842	Tumor necrosis factor ligand superfamily member 14 levels	Weighted mode	42	-0.046238502	0.034251707	0.184434334	-0.113371847	0.020894843	0.95481421	0.892818606	1.021114669
NAFLD	GCST90274843	TNF-related apoptosis-inducing ligand levels	Inverse variance weighted	32	-0.0107534	0.015341847	0.483353245	-0.040823419	0.01931662	0.989304211	0.959998632	1.019504393
NAFLD	GCST90274843	TNF-related apoptosis-inducing ligand levels	MR Egger	32	-0.013565982	0.0358816	0.708036001	-0.083893918	0.056761954	0.986525621	0.919528796	1.058403832
NAFLD	GCST90274843	TNF-related apoptosis-inducing ligand levels	Weighted median	32	-0.028314901	0.020114444	0.159222899	-0.067739211	0.01110941	0.972082209	0.93450415	1.011171348
NAFLD	GCST90274843	TNF-related apoptosis-inducing ligand levels	Weighted mode	32	-0.032915016	0.036054461	0.368327748	-0.10358176	0.037751727	0.967620788	0.901602305	1.038473376
NAFLD	GCST90274844	TNF-related activation-induced cytokine levels	Inverse variance weighted	34	-0.002946962	0.015076876	0.845031017	-0.032497639	0.026603716	0.997057376	0.968024735	1.026960754
NAFLD	GCST90274844	TNF-related activation-induced cytokine levels	MR Egger	34	-0.005621788	0.032162285	0.862342442	-0.068659867	0.057416291	0.994393985	0.93364419	1.059096611
NAFLD	GCST90274844	TNF-related activation-induced cytokine levels	Weighted median	34	-0.001338319	0.019325523	0.944789512	-0.039216344	0.036539705	0.998662576	0.961542662	1.037215486
NAFLD	GCST90274844	TNF-related activation-induced cytokine levels	Weighted mode	34	0.023269893	0.034810772	0.508483992	-0.044959219	0.091499005	1.023542749	0.956036469	1.095815687
NAFLD	GCST90274845	Thymic stromal lymphopoietin levels	Inverse variance weighted	31	0.003062973	0.017517462	0.861195476	-0.031271253	0.0373972	1.003067669	0.969212636	1.038105274
NAFLD	GCST90274845	Thymic stromal lymphopoietin levels	MR Egger	31	0.002472145	0.041397132	0.952790033	-0.078666234	0.083610525	1.002475204	0.924348389	1.087205372
NAFLD	GCST90274845	Thymic stromal lymphopoietin levels	Weighted median	31	-0.009851128	0.023951044	0.680850619	-0.056795174	0.037092918	0.990197235	0.944787567	1.037789446
NAFLD	GCST90274845	Thymic stromal lymphopoietin levels	Weighted mode	31	-0.018276802	0.037808987	0.632322458	-0.092382417	0.055828813	0.981889206	0.911756412	1.057416653
NAFLD	GCST90274846	Tumor necrosis factor ligand superfamily member 12 levels	Inverse variance weighted	33	-0.000316394	0.014750188	0.982886581	-0.029226761	0.028593974	0.999683657	0.97119621	1.029006706
NAFLD	GCST90274846	Tumor necrosis factor ligand superfamily member 12 levels	MR Egger	33	-0.000648152	0.032485686	0.984209597	-0.064320097	0.063023794	0.999352058	0.937704795	1.06505218
NAFLD	GCST90274846	Tumor necrosis factor ligand superfamily member 12 levels	Weighted median	33	-0.009915798	0.01986948	0.617746515	-0.048859978	0.029028383	0.990133202	0.952314465	1.029453813
NAFLD	GCST90274846	Tumor necrosis factor ligand superfamily member 12 levels	Weighted mode	33	-0.014975282	0.035656285	0.677299471	-0.0848616	0.054911036	0.98513629	0.918639416	1.056446625
NAFLD	GCST90274847	Urokinase-type plasminogen activator levels	Inverse variance weighted	42	-0.002309872	0.013329154	0.862419774	-0.028435014	0.02381527	0.997692794	0.971965456	1.024101118
NAFLD	GCST90274847	Urokinase-type plasminogen activator levels	MR Egger	42	-0.013972468	0.031561902	0.660367272	-0.075833796	0.04788886	0.986124694	0.92697026	1.049054057
NAFLD	GCST90274847	Urokinase-type plasminogen activator levels	Weighted median	42	0.010066647	0.017977495	0.575507906	-0.025169243	0.045302537	1.010117486	0.975144862	1.04634437
NAFLD	GCST90274847	Urokinase-type plasminogen activator levels	Weighted mode	42	0.016812671	0.031731747	0.599082285	-0.045381554	0.079006896	1.016954799	0.955632786	1.082211785
NAFLD	GCST90274848	Vascular endothelial growth factor A levels	Inverse variance weighted	35	-0.00558094	0.014621201	0.702682515	-0.034238493	0.023076614	0.994434605	0.966341011	1.023344939
NAFLD	GCST90274848	Vascular endothelial growth factor A levels	MR Egger	35	0.004444059	0.033017169	0.893746976	-0.060269591	0.06915771	1.004453949	0.941510676	1.071605199
NAFLD	GCST90274848	Vascular endothelial growth factor A levels	Weighted median	35	-0.015002835	0.019190639	0.434344564	-0.052616487	0.022610817	0.985109147	0.948743798	1.022868379
NAFLD	GCST90274848	Vascular endothelial growth factor A levels	Weighted mode	35	-0.028483457	0.033699506	0.403897576	-0.094534488	0.037567574	0.971918373	0.909796357	1.038282156
